# Supplementary material for: 3,6-Bis(4-chloro­phen­yl)-N 1,N 4-bis­(1-phenyl­eth­yl)-1,2,4,5-tetra­zine-1,4-di­carboxamide
Source: Acta Crystallogr Sect E Struct Rep Online. 2012 Feb 4;68(Pt 3):o598–9. doi: 10.1107/S1600536812003765 (PMC3297322; doi:10.1107/S1600536812003765)
Supplement: Supplementary file 1 [file e-68-0o598-sup1.cif]

##############################################################################
#                                                                            #
# This CIF contains the data in a paper accepted for publication in          #
# Acta Crystallographica Section E. It conforms to the requirements of       #
# Notes for Authors for Acta Crystallographica Section E, and has been       #
# peer reviewed under the auspices of the IUCr Commission on Journals.       #
#                                                                            #
# Full details of the Crystallographic Information File format               #
# are given in the paper "The Crystallographic Information File (CIF):       #
# a New Standard Archive File for Crystallography" by S. R. Hall, F. H.      #
# Allen and I. D. Brown [Acta Cryst. (1991), A47, 655-685].                  #
#                                                                            #
# The current version of the core CIF dictionary is obtainable from          #
# ftp://ftp.iucr.org/pub/cif_core.dic.                                       #
#                                                                            #
# Software is freely available for graphical display of the structure(s)     #
# in this CIF. For information consult the CIF software page                 #
# http://www.iucr.org/resources/cif/software.                                #
#                                                                            #
# This file may be used for bona fide research purposes within the           #
# scientific community so long as proper attribution is given to the journal # 
# article from which it was obtained.                                        #
#                                                                            #
##############################################################################
data_I
_audit_creation_method     SHELXL97
_chemical_name_systematic
;
3,6-Bis(4-chlorophenyl)-<i>N</i>^1^,<i>N</i>^4^-bis(1-phenylethyl)-
1,2,4,5-tetrazine-1,4-dicarboxamide
;
_chemical_name_common     ?
_chemical_formula_moiety     'C32 H28 Cl2 N6 O2'
_chemical_formula_sum     'C32 H28 Cl2 N6 O2'
_chemical_formula_iupac     'C32 H28 Cl2 N6 O2'
_chemical_formula_weight     599.50
_chemical_melting_point     ?
_symmetry_cell_setting     orthorhombic
_symmetry_space_group_name_H-M     'P 21 21 21'
_symmetry_space_group_name_Hall     'P 2ac 2ab'
loop_
    _symmetry_equiv_pos_as_xyz
    'x, y, z'
    '-x+1/2, -y, z+1/2'
    'x+1/2, -y+1/2, -z'
    '-x, y+1/2, -z+1/2'
_cell_length_a     9.715(2)
_cell_length_b     14.725(3)
_cell_length_c     21.159(5)
_cell_angle_alpha     90.00
_cell_angle_beta     90.00
_cell_angle_gamma     90.00
_cell_volume     3027.0(12)
_cell_formula_units_Z     4
_cell_measurement_reflns_used     4171
_cell_measurement_theta_min     2.51
_cell_measurement_theta_max     21.46
_cell_measurement_temperature     298(2)
_exptl_crystal_description     block
_exptl_crystal_colour     yellow
_exptl_crystal_size_max     0.23
_exptl_crystal_size_mid     0.19
_exptl_crystal_size_min     0.12
_exptl_crystal_density_diffrn     1.316
_exptl_crystal_density_meas     ?
_exptl_crystal_density_method     'not measured'
_exptl_crystal_F_000     1248
_exptl_absorpt_coefficient_mu     0.254
_exptl_absorpt_correction_type     multi-scan
_exptl_absorpt_process_details     '(SADABS; Bruker, 1997)'
_exptl_absorpt_correction_T_min     0.9438
_exptl_absorpt_correction_T_max     0.9701
_exptl_special_details
;
;
_diffrn_ambient_temperature     298(2)
_diffrn_radiation_type     MoK\a
_diffrn_radiation_wavelength     0.71073
_diffrn_radiation_source     'fine-focus sealed tube'
_diffrn_radiation_monochromator     graphite
_diffrn_measurement_device_type     'Bruker SMART CCD'
_diffrn_measurement_method     '\f and \w'
_diffrn_detector_area_resol_mean     ?
_diffrn_reflns_number     19445
_diffrn_reflns_av_R_equivalents     0.0327
_diffrn_reflns_av_sigmaI/netI     0.0453
_diffrn_reflns_theta_min     1.68
_diffrn_reflns_theta_max     28.23
_diffrn_reflns_theta_full     28.23
_diffrn_measured_fraction_theta_max     0.988
_diffrn_measured_fraction_theta_full     0.988
_diffrn_reflns_limit_h_min     -12
_diffrn_reflns_limit_h_max     12
_diffrn_reflns_limit_k_min     -19
_diffrn_reflns_limit_k_max     17
_diffrn_reflns_limit_l_min     -27
_diffrn_reflns_limit_l_max     23
_diffrn_standards_number     ?
_diffrn_standards_interval_count     ?
_diffrn_standards_interval_time     ?
_diffrn_standards_decay_%     ?
_refine_special_details
;
Refinement of <i>F</i>^2^ against ALL reflections. The weighted <i>R</i>-factor
<i>wR</i> and goodness of fit <i>S</i> are based on <i>F</i>^2^, conventional
<i>R</i>-factors <i>R</i> are based on <i>F</i>, with <i>F</i> set to zero for
negative <i>F</i>^2^. The threshold expression of <i>F</i>^2^ >
\s(<i>F</i>^2^) is used only for calculating <i>R</i>-factors(gt) <i>etc</i>.
and is not relevant to the choice of reflections for refinement.
<i>R</i>-factors based on <i>F</i>^2^ are statistically about twice as large
as those based on <i>F</i>, and <i>R</i>-factors based on ALL data will be
even larger.
;
_reflns_number_total     7314
_reflns_number_gt     4680
_reflns_threshold_expression     I>2\s(I)
_refine_ls_structure_factor_coef     Fsqd
_refine_ls_matrix_type     full
_refine_ls_R_factor_all     0.0793
_refine_ls_R_factor_gt     0.0416
_refine_ls_wR_factor_gt     0.0850
_refine_ls_wR_factor_ref     0.0990
_refine_ls_goodness_of_fit_ref     1.010
_refine_ls_restrained_S_all     1.010
_refine_ls_number_reflns     7314
_refine_ls_number_parameters     380
_refine_ls_number_restraints     0
_refine_ls_hydrogen_treatment     constr
_refine_ls_weighting_scheme     calc
_refine_ls_weighting_details
               'calc w = 1/[\s^2^(Fo^2^)+(0.0431P)^2^] where P=(Fo^2^+2Fc^2^)/3'
_atom_sites_solution_hydrogens     geom
_atom_sites_solution_primary     direct
_atom_sites_solution_secondary     difmap
_refine_ls_shift/su_max     0.000
_refine_ls_shift/su_mean     0.000
_refine_diff_density_max     0.133
_refine_diff_density_min     -0.154
_refine_ls_extinction_method     'SHELXL97 (Sheldrick, 2008)'
_refine_ls_extinction_coef     0.0032(5)
_refine_ls_extinction_expression
                                  'Fc^*^=kFc[1+0.001xFc^2^\l^3^/sin(2\q)]^-1/4^'
_refine_ls_abs_structure_details     'Flack (1983), with 3185 Friedel pairs'
_refine_ls_abs_structure_Flack     0.03(5)
loop_
    _atom_type_symbol
    _atom_type_description
    _atom_type_scat_dispersion_real
    _atom_type_scat_dispersion_imag
    _atom_type_scat_source
    'C' 'C' 0.0033 0.0016
                         'International Tables Vol C Tables 4.2.6.8 and 6.1.1.4'
    'H' 'H' 0.0000 0.0000
                         'International Tables Vol C Tables 4.2.6.8 and 6.1.1.4'
    'Cl' 'Cl' 0.1484 0.1585
                         'International Tables Vol C Tables 4.2.6.8 and 6.1.1.4'
    'N' 'N' 0.0061 0.0033
                         'International Tables Vol C Tables 4.2.6.8 and 6.1.1.4'
    'O' 'O' 0.0106 0.0060
                         'International Tables Vol C Tables 4.2.6.8 and 6.1.1.4'
_computing_data_collection     'SMART (Bruker, 1997)'
_computing_cell_refinement     'SAINT (Bruker, 1997)'
_computing_data_reduction     'SAINT (Bruker, 1997)'
_computing_structure_solution     'SHELXS97 (Sheldrick, 2008)'
_computing_structure_refinement     'SHELXL97 (Sheldrick, 2008)'
_computing_molecular_graphics     'ORTEP-3 for Windows (Farrugia, 1997)'
_computing_publication_material     'WinGX (Farrugia, 1999)'
loop_
    _atom_site_type_symbol
    _atom_site_label
    _atom_site_fract_x
    _atom_site_fract_y
    _atom_site_fract_z
    _atom_site_U_iso_or_equiv
    _atom_site_adp_type
    _atom_site_calc_flag
    _atom_site_refinement_flags
    _atom_site_occupancy
    _atom_site_symmetry_multiplicity
    _atom_site_disorder_assembly
    _atom_site_disorder_group
    Cl Cl1 0.97748(8) 0.65714(4) 0.24050(3) 0.0762(2) Uani d . 1 1 . .
    Cl Cl2 1.29647(10) 1.51972(5) 0.14950(5) 0.1031(3) Uani d . 1 1 . .
    O O1 1.00558(16) 0.89564(10) 0.01136(7) 0.0586(4) Uani d . 1 1 . .
    N N2 1.06405(18) 1.12227(11) 0.05805(8) 0.0481(4) Uani d . 1 1 . .
    C C9 0.9347(2) 0.92381(13) 0.13933(9) 0.0413(4) Uani d . 1 1 . .
    N N1 0.99625(16) 1.03724(10) 0.05423(7) 0.0456(4) Uani d . 1 1 . .
    C C12 0.9598(2) 0.76006(14) 0.20118(10) 0.0504(5) Uani d . 1 1 . .
    N N4 0.85399(17) 1.15911(11) 0.10225(8) 0.0458(4) Uani d . 1 1 . .
    C C14 0.8196(2) 0.87854(15) 0.16048(10) 0.0499(5) Uani d . 1 1 . .
    H H14 0.7329 0.9036 0.1539 0.060 Uiso calc R 1 1 . .
    N N5 0.84906(17) 1.07490(11) 0.13578(8) 0.0470(4) Uani d . 1 1 . .
    C C6 0.92133(19) 1.01363(13) 0.10807(9) 0.0422(5) Uani d . 1 1 . .
    C C3 0.9867(2) 1.18387(13) 0.08194(9) 0.0443(5) Uani d . 1 1 . .
    C C15 1.0540(2) 0.97121(14) 0.01349(9) 0.0464(5) Uani d . 1 1 . .
    C C13 0.8316(2) 0.79653(15) 0.19127(11) 0.0542(6) Uani d . 1 1 . .
    H H13 0.7535 0.7661 0.2052 0.065 Uiso calc R 1 1 . .
    O O2 0.73843(16) 1.29115(10) 0.08359(8) 0.0599(4) Uani d . 1 1 . .
    C C16 0.7439(2) 1.21948(15) 0.11254(10) 0.0496(5) Uani d . 1 1 . .
    C C11 1.0759(2) 0.80464(16) 0.18125(11) 0.0594(6) Uani d . 1 1 . .
    H H11 1.1625 0.7800 0.1886 0.071 Uiso calc R 1 1 . .
    C C21 1.3807(2) 0.92538(15) -0.03766(10) 0.0486(5) Uani d . 1 1 . .
    C C10 1.0625(2) 0.88628(15) 0.15023(11) 0.0536(6) Uani d . 1 1 . .
    H H10 1.1409 0.9166 0.1364 0.064 Uiso calc R 1 1 . .
    C C2 1.1644(2) 1.29943(15) 0.05976(11) 0.0595(6) Uani d . 1 1 . .
    H H2 1.1902 1.2655 0.0246 0.071 Uiso calc R 1 1 . .
    C C1 1.0499(2) 1.27347(13) 0.09516(9) 0.0467(5) Uani d . 1 1 . .
    C C7 1.0867(3) 1.40218(15) 0.16293(11) 0.0608(6) Uani d . 1 1 . .
    H H7 1.0604 1.4374 0.1973 0.073 Uiso calc R 1 1 . .
    C C22 1.4427(3) 0.84197(17) -0.04630(11) 0.0667(7) Uani d . 1 1 . .
    H H22 1.3939 0.7953 -0.0657 0.080 Uiso calc R 1 1 . .
    C C27 0.5366(2) 1.26970(15) 0.23883(11) 0.0546(6) Uani d . 1 1 . .
    C C8 1.0115(2) 1.32642(13) 0.14618(10) 0.0515(5) Uani d . 1 1 . .
    H H8 0.9339 1.3108 0.1695 0.062 Uiso calc R 1 1 . .
    N N3 1.15792(19) 1.00173(12) -0.02169(9) 0.0609(5) Uani d . 1 1 . .
    H H3 1.1793 1.0584 -0.0200 0.073 Uiso calc R 1 1 . .
    C C28 0.5385(2) 1.20923(16) 0.28849(12) 0.0659(7) Uani d . 1 1 . .
    H H28 0.5316 1.1474 0.2800 0.079 Uiso calc R 1 1 . .
    N N6 0.6510(2) 1.18814(14) 0.15343(10) 0.0700(6) Uani d . 1 1 . .
    H H6 0.6655 1.1360 0.1705 0.084 Uiso calc R 1 1 . .
    C C25 1.5885(3) 0.9750(2) 0.01361(13) 0.0771(8) Uani d . 1 1 . .
    H H25 1.6371 1.0200 0.0349 0.093 Uiso calc R 1 1 . .
    C C26 1.4546(3) 0.99204(16) -0.00713(12) 0.0654(6) Uani d . 1 1 . .
    H H26 1.4150 1.0487 -0.0003 0.078 Uiso calc R 1 1 . .
    C C18 0.5259(2) 1.23737(17) 0.17096(12) 0.0665(7) Uani d . 1 1 . .
    H H18 0.5190 1.2910 0.1438 0.080 Uiso calc R 1 1 . .
    C C17 1.2367(2) 0.94135(14) -0.06312(10) 0.0515(5) Uani d . 1 1 . .
    H H17 1.1894 0.8826 -0.0643 0.062 Uiso calc R 1 1 . .
    C C19 1.2379(3) 0.97911(17) -0.12969(12) 0.0685(7) Uani d . 1 1 . .
    H H19A 1.1450 0.9886 -0.1437 0.103 Uiso calc R 1 1 . .
    H H19B 1.2829 0.9369 -0.1574 0.103 Uiso calc R 1 1 . .
    H H19C 1.2866 1.0358 -0.1302 0.103 Uiso calc R 1 1 . .
    C C5 1.2012(3) 1.42479(15) 0.12797(13) 0.0647(7) Uani d . 1 1 . .
    C C24 1.6486(3) 0.8930(2) 0.00299(13) 0.0769(8) Uani d . 1 1 . .
    H H24 1.7387 0.8823 0.0159 0.092 Uiso calc R 1 1 . .
    C C31 0.5579(3) 1.3885(2) 0.3163(2) 0.0925(10) Uani d . 1 1 . .
    H H31 0.5638 1.4501 0.3257 0.111 Uiso calc R 1 1 . .
    C C23 1.5758(3) 0.8270(2) -0.02661(13) 0.0766(8) Uani d . 1 1 . .
    H H23 1.6164 0.7708 -0.0337 0.092 Uiso calc R 1 1 . .
    C C4 1.2394(3) 1.37479(17) 0.07648(13) 0.0691(7) Uani d . 1 1 . .
    H H4 1.3159 1.3917 0.0528 0.083 Uiso calc R 1 1 . .
    C C29 0.5502(3) 1.2375(2) 0.35034(14) 0.0809(8) Uani d . 1 1 . .
    H H29 0.5510 1.1951 0.3829 0.097 Uiso calc R 1 1 . .
    C C32 0.5464(3) 1.36083(17) 0.25330(15) 0.0758(8) Uani d . 1 1 . .
    H H32 0.5453 1.4039 0.2211 0.091 Uiso calc R 1 1 . .
    C C20 0.3998(3) 1.1790(2) 0.15957(15) 0.0967(10) Uani d . 1 1 . .
    H H20A 0.3969 1.1610 0.1160 0.145 Uiso calc R 1 1 . .
    H H20B 0.3185 1.2131 0.1696 0.145 Uiso calc R 1 1 . .
    H H20C 0.4042 1.1260 0.1859 0.145 Uiso calc R 1 1 . .
    C C30 0.5606(3) 1.3271(3) 0.36354(15) 0.0865(9) Uani d . 1 1 . .
    H H30 0.5695 1.3464 0.4052 0.104 Uiso calc R 1 1 . .
loop_
    _atom_site_aniso_label
    _atom_site_aniso_U_11
    _atom_site_aniso_U_22
    _atom_site_aniso_U_33
    _atom_site_aniso_U_12
    _atom_site_aniso_U_13
    _atom_site_aniso_U_23
    Cl1 0.1065(5) 0.0540(3) 0.0681(4) -0.0008(4) -0.0168(4) 0.0070(3)
    Cl2 0.1104(6) 0.0705(5) 0.1283(7) -0.0315(4) -0.0333(5) -0.0013(4)
    O1 0.0634(9) 0.0497(8) 0.0625(10) -0.0088(8) 0.0160(8) -0.0093(7)
    N2 0.0526(10) 0.0440(9) 0.0476(10) -0.0026(9) 0.0097(8) -0.0061(8)
    C9 0.0368(11) 0.0460(11) 0.0410(11) 0.0013(9) 0.0029(9) -0.0042(9)
    N1 0.0480(9) 0.0437(9) 0.0450(9) -0.0011(8) 0.0108(8) -0.0067(7)
    C12 0.0618(15) 0.0495(11) 0.0400(12) -0.0001(11) -0.0077(11) -0.0031(9)
    N4 0.0481(10) 0.0448(9) 0.0445(10) 0.0062(8) 0.0053(8) -0.0007(8)
    C14 0.0379(11) 0.0606(13) 0.0512(13) 0.0000(10) 0.0023(10) 0.0009(11)
    N5 0.0456(10) 0.0499(10) 0.0454(10) 0.0041(8) 0.0043(8) -0.0036(8)
    C6 0.0336(10) 0.0502(12) 0.0429(11) 0.0003(9) 0.0001(9) -0.0064(9)
    C3 0.0518(12) 0.0451(11) 0.0360(10) 0.0044(10) 0.0010(9) -0.0016(9)
    C15 0.0469(12) 0.0487(12) 0.0436(12) 0.0032(10) 0.0036(10) -0.0060(9)
    C13 0.0486(13) 0.0627(14) 0.0512(13) -0.0106(11) 0.0032(11) 0.0041(11)
    O2 0.0657(10) 0.0547(9) 0.0594(10) 0.0113(8) -0.0077(8) -0.0019(8)
    C16 0.0518(13) 0.0567(13) 0.0404(12) 0.0115(11) -0.0057(10) -0.0122(10)
    C11 0.0486(13) 0.0668(15) 0.0627(15) 0.0100(12) -0.0052(11) 0.0035(12)
    C21 0.0541(13) 0.0506(13) 0.0411(12) -0.0066(11) 0.0122(10) -0.0053(10)
    C10 0.0368(12) 0.0618(13) 0.0622(15) -0.0017(11) 0.0019(10) 0.0066(11)
    C2 0.0738(16) 0.0514(13) 0.0533(14) -0.0008(12) 0.0101(12) 0.0003(11)
    C1 0.0554(13) 0.0428(11) 0.0418(11) 0.0040(10) -0.0035(10) 0.0010(9)
    C7 0.0797(18) 0.0516(14) 0.0510(14) 0.0029(13) -0.0144(13) -0.0077(10)
    C22 0.0734(17) 0.0642(15) 0.0624(15) 0.0048(14) 0.0004(13) -0.0212(12)
    C27 0.0377(12) 0.0559(13) 0.0701(15) 0.0103(10) 0.0135(11) 0.0005(11)
    C8 0.0596(13) 0.0488(12) 0.0461(12) 0.0036(11) -0.0039(10) -0.0023(10)
    N3 0.0633(12) 0.0470(10) 0.0723(13) -0.0071(9) 0.0300(10) -0.0172(9)
    C28 0.0610(16) 0.0641(15) 0.0725(17) 0.0094(13) 0.0017(13) 0.0014(13)
    N6 0.0674(13) 0.0775(14) 0.0650(13) 0.0332(11) 0.0242(10) 0.0116(11)
    C25 0.0812(19) 0.0749(19) 0.0752(19) -0.0292(16) -0.0165(15) 0.0101(15)
    C26 0.0781(17) 0.0501(13) 0.0680(16) -0.0139(13) -0.0007(14) -0.0001(11)
    C18 0.0570(14) 0.0773(16) 0.0650(16) 0.0278(13) 0.0072(12) 0.0059(12)
    C17 0.0533(13) 0.0464(12) 0.0548(14) -0.0051(10) 0.0149(11) -0.0131(10)
    C19 0.0650(16) 0.0838(17) 0.0566(16) 0.0082(14) 0.0041(12) -0.0089(13)
    C5 0.0740(17) 0.0475(13) 0.0727(18) -0.0043(12) -0.0169(14) 0.0068(13)
    C24 0.0664(17) 0.100(2) 0.0646(18) -0.0030(17) -0.0029(14) 0.0123(16)
    C31 0.0721(19) 0.0754(19) 0.130(3) 0.0021(16) 0.014(2) -0.036(2)
    C23 0.0709(18) 0.0835(19) 0.0755(18) 0.0180(16) -0.0007(14) -0.0117(15)
    C4 0.0699(16) 0.0597(15) 0.0776(19) -0.0072(13) 0.0082(14) 0.0135(13)
    C29 0.0678(17) 0.102(2) 0.0729(19) 0.0139(17) 0.0053(15) 0.0014(17)
    C32 0.0687(17) 0.0626(16) 0.096(2) 0.0111(13) 0.0218(16) 0.0081(15)
    C20 0.0718(18) 0.127(3) 0.091(2) 0.0209(19) -0.0122(16) -0.032(2)
    C30 0.0590(16) 0.119(3) 0.082(2) 0.0147(19) 0.0102(15) -0.026(2)
_geom_special_details
;
All e.s.d.'s (except the e.s.d. in the dihedral angle between two l.s. planes)
are estimated using the full covariance matrix. The cell e.s.d.'s are taken
into account individually in the estimation of e.s.d.'s in distances, angles
and torsion angles; correlations between e.s.d.'s in cell parameters are only
used when they are defined by crystal symmetry. An approximate (isotropic)
treatment of cell e.s.d.'s is used for estimating e.s.d.'s involving l.s.
planes.
;
loop_
    _geom_bond_atom_site_label_1
    _geom_bond_atom_site_label_2
    _geom_bond_site_symmetry_2
    _geom_bond_distance
    _geom_bond_publ_flag
    Cl1 C12 . 1.737(2) ?
    Cl2 C5 . 1.737(3) ?
    O1 C15 . 1.209(2) ?
    N2 C3 . 1.282(2) n
    N2 N1 . 1.417(2) n
    C9 C14 . 1.376(3) ?
    C9 C10 . 1.379(3) ?
    C9 C6 . 1.485(3) ?
    N1 C6 . 1.396(2) n
    N1 C15 . 1.415(2) ?
    C12 C11 . 1.371(3) ?
    C12 C13 . 1.373(3) ?
    N4 C3 . 1.407(3) n
    N4 C16 . 1.408(3) ?
    N4 N5 . 1.429(2) n
    C14 C13 . 1.377(3) ?
    C14 H14 . 0.9300 ?
    N5 C6 . 1.285(2) n
    C3 C1 . 1.482(3) ?
    C15 N3 . 1.332(3) ?
    C13 H13 . 0.9300 ?
    O2 C16 . 1.221(2) ?
    C16 N6 . 1.332(3) ?
    C11 C10 . 1.376(3) ?
    C11 H11 . 0.9300 ?
    C21 C26 . 1.377(3) ?
    C21 C22 . 1.380(3) ?
    C21 C17 . 1.517(3) ?
    C10 H10 . 0.9300 ?
    C2 C4 . 1.374(3) ?
    C2 C1 . 1.395(3) ?
    C2 H2 . 0.9300 ?
    C1 C8 . 1.383(3) ?
    C7 C5 . 1.377(4) ?
    C7 C8 . 1.380(3) ?
    C7 H7 . 0.9300 ?
    C22 C23 . 1.376(4) ?
    C22 H22 . 0.9300 ?
    C27 C28 . 1.378(3) ?
    C27 C32 . 1.380(3) ?
    C27 C18 . 1.516(3) ?
    C8 H8 . 0.9300 ?
    N3 C17 . 1.465(3) ?
    N3 H3 . 0.8600 ?
    C28 C29 . 1.378(4) ?
    C28 H28 . 0.9300 ?
    N6 C18 . 1.463(3) ?
    N6 H6 . 0.8600 ?
    C25 C24 . 1.359(4) ?
    C25 C26 . 1.396(4) ?
    C25 H25 . 0.9300 ?
    C26 H26 . 0.9300 ?
    C18 C20 . 1.516(4) ?
    C18 H18 . 0.9800 ?
    C17 C19 . 1.514(3) ?
    C17 H17 . 0.9800 ?
    C19 H19A . 0.9600 ?
    C19 H19B . 0.9600 ?
    C19 H19C . 0.9600 ?
    C5 C4 . 1.366(4) ?
    C24 C23 . 1.355(4) ?
    C24 H24 . 0.9300 ?
    C31 C30 . 1.348(4) ?
    C31 C32 . 1.399(4) ?
    C31 H31 . 0.9300 ?
    C23 H23 . 0.9300 ?
    C4 H4 . 0.9300 ?
    C29 C30 . 1.352(4) ?
    C29 H29 . 0.9300 ?
    C32 H32 . 0.9300 ?
    C20 H20A . 0.9600 ?
    C20 H20B . 0.9600 ?
    C20 H20C . 0.9600 ?
    C30 H30 . 0.9300 ?
loop_
    _geom_angle_atom_site_label_1
    _geom_angle_atom_site_label_2
    _geom_angle_atom_site_label_3
    _geom_angle_site_symmetry_1
    _geom_angle_site_symmetry_3
    _geom_angle
    _geom_angle_publ_flag
    C3 N2 N1 . . 112.04(16) ?
    C14 C9 C10 . . 118.89(18) ?
    C14 C9 C6 . . 120.35(18) ?
    C10 C9 C6 . . 120.69(18) ?
    C6 N1 C15 . . 122.19(16) ?
    C6 N1 N2 . . 114.56(15) ?
    C15 N1 N2 . . 117.23(15) ?
    C11 C12 C13 . . 120.78(19) ?
    C11 C12 Cl1 . . 118.95(17) ?
    C13 C12 Cl1 . . 120.26(18) ?
    C3 N4 C16 . . 125.43(17) ?
    C3 N4 N5 . . 114.03(15) ?
    C16 N4 N5 . . 116.47(16) ?
    C9 C14 C13 . . 120.7(2) ?
    C9 C14 H14 . . 119.7 ?
    C13 C14 H14 . . 119.7 ?
    C6 N5 N4 . . 111.37(16) ?
    N5 C6 N1 . . 118.85(17) ?
    N5 C6 C9 . . 118.05(18) ?
    N1 C6 C9 . . 122.67(16) ?
    N2 C3 N4 . . 118.31(17) ?
    N2 C3 C1 . . 117.47(18) ?
    N4 C3 C1 . . 123.57(18) ?
    O1 C15 N3 . . 125.77(19) ?
    O1 C15 N1 . . 120.04(18) ?
    N3 C15 N1 . . 114.14(18) ?
    C12 C13 C14 . . 119.5(2) ?
    C12 C13 H13 . . 120.3 ?
    C14 C13 H13 . . 120.3 ?
    O2 C16 N6 . . 126.6(2) ?
    O2 C16 N4 . . 120.1(2) ?
    N6 C16 N4 . . 113.33(19) ?
    C12 C11 C10 . . 119.2(2) ?
    C12 C11 H11 . . 120.4 ?
    C10 C11 H11 . . 120.4 ?
    C26 C21 C22 . . 118.0(2) ?
    C26 C21 C17 . . 122.4(2) ?
    C22 C21 C17 . . 119.5(2) ?
    C11 C10 C9 . . 121.0(2) ?
    C11 C10 H10 . . 119.5 ?
    C9 C10 H10 . . 119.5 ?
    C4 C2 C1 . . 120.4(2) ?
    C4 C2 H2 . . 119.8 ?
    C1 C2 H2 . . 119.8 ?
    C8 C1 C2 . . 118.7(2) ?
    C8 C1 C3 . . 122.51(19) ?
    C2 C1 C3 . . 118.25(19) ?
    C5 C7 C8 . . 119.0(2) ?
    C5 C7 H7 . . 120.5 ?
    C8 C7 H7 . . 120.5 ?
    C23 C22 C21 . . 120.8(2) ?
    C23 C22 H22 . . 119.6 ?
    C21 C22 H22 . . 119.6 ?
    C28 C27 C32 . . 117.3(2) ?
    C28 C27 C18 . . 121.4(2) ?
    C32 C27 C18 . . 121.3(2) ?
    C7 C8 C1 . . 120.9(2) ?
    C7 C8 H8 . . 119.6 ?
    C1 C8 H8 . . 119.6 ?
    C15 N3 C17 . . 121.72(18) ?
    C15 N3 H3 . . 119.1 ?
    C17 N3 H3 . . 119.1 ?
    C27 C28 C29 . . 122.0(2) ?
    C27 C28 H28 . . 119.0 ?
    C29 C28 H28 . . 119.0 ?
    C16 N6 C18 . . 123.7(2) ?
    C16 N6 H6 . . 118.1 ?
    C18 N6 H6 . . 118.1 ?
    C24 C25 C26 . . 120.5(3) ?
    C24 C25 H25 . . 119.7 ?
    C26 C25 H25 . . 119.7 ?
    C21 C26 C25 . . 120.3(2) ?
    C21 C26 H26 . . 119.8 ?
    C25 C26 H26 . . 119.8 ?
    N6 C18 C20 . . 110.5(2) ?
    N6 C18 C27 . . 109.80(19) ?
    C20 C18 C27 . . 112.6(2) ?
    N6 C18 H18 . . 107.9 ?
    C20 C18 H18 . . 107.9 ?
    C27 C18 H18 . . 107.9 ?
    N3 C17 C19 . . 109.74(19) ?
    N3 C17 C21 . . 111.32(18) ?
    C19 C17 C21 . . 112.34(18) ?
    N3 C17 H17 . . 107.7 ?
    C19 C17 H17 . . 107.7 ?
    C21 C17 H17 . . 107.7 ?
    C17 C19 H19A . . 109.5 ?
    C17 C19 H19B . . 109.5 ?
    H19A C19 H19B . . 109.5 ?
    C17 C19 H19C . . 109.5 ?
    H19A C19 H19C . . 109.5 ?
    H19B C19 H19C . . 109.5 ?
    C4 C5 C7 . . 121.2(2) ?
    C4 C5 Cl2 . . 119.9(2) ?
    C7 C5 Cl2 . . 119.0(2) ?
    C23 C24 C25 . . 119.3(3) ?
    C23 C24 H24 . . 120.4 ?
    C25 C24 H24 . . 120.4 ?
    C30 C31 C32 . . 120.8(3) ?
    C30 C31 H31 . . 119.6 ?
    C32 C31 H31 . . 119.6 ?
    C24 C23 C22 . . 121.0(3) ?
    C24 C23 H23 . . 119.5 ?
    C22 C23 H23 . . 119.5 ?
    C5 C4 C2 . . 119.8(2) ?
    C5 C4 H4 . . 120.1 ?
    C2 C4 H4 . . 120.1 ?
    C30 C29 C28 . . 119.8(3) ?
    C30 C29 H29 . . 120.1 ?
    C28 C29 H29 . . 120.1 ?
    C27 C32 C31 . . 120.0(3) ?
    C27 C32 H32 . . 120.0 ?
    C31 C32 H32 . . 120.0 ?
    C18 C20 H20A . . 109.5 ?
    C18 C20 H20B . . 109.5 ?
    H20A C20 H20B . . 109.5 ?
    C18 C20 H20C . . 109.5 ?
    H20A C20 H20C . . 109.5 ?
    H20B C20 H20C . . 109.5 ?
    C31 C30 C29 . . 120.0(3) ?
    C31 C30 H30 . . 120.0 ?
    C29 C30 H30 . . 120.0 ?
loop_
    _geom_torsion_atom_site_label_1
    _geom_torsion_atom_site_label_2
    _geom_torsion_atom_site_label_3
    _geom_torsion_atom_site_label_4
    _geom_torsion_site_symmetry_1
    _geom_torsion_site_symmetry_2
    _geom_torsion_site_symmetry_3
    _geom_torsion_site_symmetry_4
    _geom_torsion
    _geom_torsion_publ_flag
    C3 N2 N1 C6 . . . . -43.9(2) ?
    C3 N2 N1 C15 . . . . 162.73(18) ?
    C10 C9 C14 C13 . . . . -0.9(3) ?
    C6 C9 C14 C13 . . . . -177.96(19) ?
    C3 N4 N5 C6 . . . . -44.5(2) ?
    C16 N4 N5 C6 . . . . 156.90(17) ?
    N4 N5 C6 N1 . . . . 3.2(2) ?
    N4 N5 C6 C9 . . . . 175.90(16) ?
    C15 N1 C6 N5 . . . . -166.24(18) ?
    N2 N1 C6 N5 . . . . 41.9(2) ?
    C15 N1 C6 C9 . . . . 21.4(3) ?
    N2 N1 C6 C9 . . . . -130.45(18) ?
    C14 C9 C6 N5 . . . . 50.0(3) ?
    C10 C9 C6 N5 . . . . -127.1(2) ?
    C14 C9 C6 N1 . . . . -137.6(2) ?
    C10 C9 C6 N1 . . . . 45.3(3) ?
    N1 N2 C3 N4 . . . . 2.3(2) ?
    N1 N2 C3 C1 . . . . 173.40(16) ?
    C16 N4 C3 N2 . . . . -161.03(18) ?
    N5 N4 C3 N2 . . . . 42.6(2) ?
    C16 N4 C3 C1 . . . . 28.5(3) ?
    N5 N4 C3 C1 . . . . -127.88(18) ?
    C6 N1 C15 O1 . . . . 24.2(3) ?
    N2 N1 C15 O1 . . . . 175.37(18) ?
    C6 N1 C15 N3 . . . . -158.24(18) ?
    N2 N1 C15 N3 . . . . -7.0(3) ?
    C11 C12 C13 C14 . . . . 0.5(3) ?
    Cl1 C12 C13 C14 . . . . 179.46(16) ?
    C9 C14 C13 C12 . . . . 0.4(3) ?
    C3 N4 C16 O2 . . . . 27.1(3) ?
    N5 N4 C16 O2 . . . . -177.10(18) ?
    C3 N4 C16 N6 . . . . -155.15(19) ?
    N5 N4 C16 N6 . . . . 0.7(2) ?
    C13 C12 C11 C10 . . . . -0.9(3) ?
    Cl1 C12 C11 C10 . . . . -179.83(17) ?
    C12 C11 C10 C9 . . . . 0.4(3) ?
    C14 C9 C10 C11 . . . . 0.5(3) ?
    C6 C9 C10 C11 . . . . 177.59(19) ?
    C4 C2 C1 C8 . . . . 1.7(3) ?
    C4 C2 C1 C3 . . . . -169.9(2) ?
    N2 C3 C1 C8 . . . . -145.6(2) ?
    N4 C3 C1 C8 . . . . 25.0(3) ?
    N2 C3 C1 C2 . . . . 25.8(3) ?
    N4 C3 C1 C2 . . . . -163.65(19) ?
    C26 C21 C22 C23 . . . . -1.9(3) ?
    C17 C21 C22 C23 . . . . 176.6(2) ?
    C5 C7 C8 C1 . . . . 0.1(3) ?
    C2 C1 C8 C7 . . . . -1.7(3) ?
    C3 C1 C8 C7 . . . . 169.61(19) ?
    O1 C15 N3 C17 . . . . -7.2(4) ?
    N1 C15 N3 C17 . . . . 175.42(19) ?
    C32 C27 C28 C29 . . . . -0.3(4) ?
    C18 C27 C28 C29 . . . . 179.0(2) ?
    O2 C16 N6 C18 . . . . -1.1(4) ?
    N4 C16 N6 C18 . . . . -178.7(2) ?
    C22 C21 C26 C25 . . . . 0.7(3) ?
    C17 C21 C26 C25 . . . . -177.9(2) ?
    C24 C25 C26 C21 . . . . 1.1(4) ?
    C16 N6 C18 C20 . . . . 124.9(3) ?
    C16 N6 C18 C27 . . . . -110.3(3) ?
    C28 C27 C18 N6 . . . . -67.0(3) ?
    C32 C27 C18 N6 . . . . 112.3(3) ?
    C28 C27 C18 C20 . . . . 56.6(3) ?
    C32 C27 C18 C20 . . . . -124.1(3) ?
    C15 N3 C17 C19 . . . . 126.1(2) ?
    C15 N3 C17 C21 . . . . -108.9(2) ?
    C26 C21 C17 N3 . . . . -36.0(3) ?
    C22 C21 C17 N3 . . . . 145.54(19) ?
    C26 C21 C17 C19 . . . . 87.6(2) ?
    C22 C21 C17 C19 . . . . -90.9(2) ?
    C8 C7 C5 C4 . . . . 1.4(4) ?
    C8 C7 C5 Cl2 . . . . -179.52(17) ?
    C26 C25 C24 C23 . . . . -1.7(4) ?
    C25 C24 C23 C22 . . . . 0.4(4) ?
    C21 C22 C23 C24 . . . . 1.5(4) ?
    C7 C5 C4 C2 . . . . -1.4(4) ?
    Cl2 C5 C4 C2 . . . . 179.60(18) ?
    C1 C2 C4 C5 . . . . -0.3(4) ?
    C27 C28 C29 C30 . . . . -0.1(4) ?
    C28 C27 C32 C31 . . . . 0.1(4) ?
    C18 C27 C32 C31 . . . . -179.2(2) ?
    C30 C31 C32 C27 . . . . 0.4(4) ?
    C32 C31 C30 C29 . . . . -0.9(5) ?
    C28 C29 C30 C31 . . . . 0.7(4) ?
loop_
    _geom_hbond_atom_site_label_D
    _geom_hbond_atom_site_label_H
    _geom_hbond_atom_site_label_A
    _geom_hbond_site_symmetry_A
    _geom_hbond_distance_DH
    _geom_hbond_distance_HA
    _geom_hbond_distance_DA
    _geom_hbond_angle_DHA
    N3 H3 N2 . 0.86 2.21 2.613(2) 108.8
    N6 H6 N5 . 0.86 2.13 2.573(2) 111.7
data_global
_journal_date_recd_electronic     2012-01-20
_journal_date_accepted     2012-01-28
_journal_name_full     'Acta Crystallographica, Section E'
_journal_year     2012
_journal_volume     68
_journal_issue      3
_journal_page_first     o598
_journal_page_last     o599
_journal_paper_category     QO
_journal_paper_doi     10.1107/S1600536812003765
_journal_coeditor_code     LH5409
_publ_contact_author_name     'Dr Guo-Wu Rao'
_publ_contact_author_address
;
College of Pharmaceutical Science
Zhejiang University of Technology
Hangzhou 310014
People's Republic of China
;
_publ_contact_author_email     rgw@zjut.edu.cn
_publ_section_title
;\
3,6-Bis(4-chlorophenyl)-<i>N</i>^1^,<i>N</i>^4^-bis(1-phenylethyl)-1,2,4,5-\
tetrazine-1,4-dicarboxamide
;
loop_
    _publ_author_name
    _publ_author_address
    'Na-Bo Sun'
;
College of Biology and Environmental Engineering
Zhejiang Shuren University
Hangzhou 310015
People's Republic of China
;
    'Jia-Bin Ni'
;
College of Pharmaceutical Science
Zhejiang University of Technology
Hangzhou 310014
People's Republic of China
;
    'Guo-Wu Rao'
;
College of Pharmaceutical Science
Zhejiang University of Technology
Hangzhou 310014
People's Republic of China
;
