# Supplementary material for: 3,6-Bis(4-chloro­phen­yl)-N 1,N 4-bis­(1-phenyl­eth­yl)-1,2,4,5-tetra­zine-1,4-di­carboxamide
Source: Acta Crystallogr Sect E Struct Rep Online. 2012 Feb 4;68(Pt 3):o598–9. doi: 10.1107/S1600536812003765 (PMC3297322; doi:10.1107/S1600536812003765)
Supplement: Supplementary file 3 [file e-68-0o598-Isup3.hkl]

#
# h,k,l, Fc-squared, Fo-squared, sigma(Fo-squared) and status flag
#
data_I
_shelx_title ' 1 in P 21 21 21'
_shelx_refln_list_code          4
_shelx_F_calc_maximum      212.55
_exptl_crystal_F_000      1248.00
_reflns_d_resolution_high  0.7512
 
loop_
 _symmetry_equiv_pos_as_xyz
 'x, y, z'
 '-x+1/2, -y, z+1/2'
 'x+1/2, -y+1/2, -z'
 '-x, y+1/2, -z+1/2'
 
_cell_length_a     9.7149
_cell_length_b    14.7254
_cell_length_c    21.1594
_cell_angle_alpha  90.000
_cell_angle_beta   90.000
_cell_angle_gamma  90.000
 
_shelx_F_squared_multiplier     1.000
 
loop_
 _refln_index_h
 _refln_index_k
 _refln_index_l
 _refln_F_squared_calc
 _refln_F_squared_meas
 _refln_F_squared_sigma
 _refln_observed_status
   2   0   0    37917.75    40989.44    743.71 o
   4   0   0     8553.84     8214.45    113.15 o
   6   0   0        6.57        4.12      6.39 o
   8   0   0      425.03      451.06     18.22 o
  10   0   0      659.90      599.40     36.33 o
   1   1   0     4657.87     4093.51    384.03 o
   2   1   0    12192.47    12326.46    160.41 o
   3   1   0     2925.05     3062.99     32.27 o
   4   1   0     3221.68     3259.24     35.62 o
   5   1   0     3604.91     3737.52     37.54 o
   6   1   0     6151.27     6245.33     59.23 o
   7   1   0        3.43        3.14      2.47 o
   8   1   0      737.69      738.26     16.86 o
   9   1   0      175.78      191.86     13.92 o
  10   1   0       41.02       31.86      6.60 o
  11   1   0        0.59        7.01      6.38 o
  12   1   0        2.13        1.23      9.98 o
   0   2   0     2046.57     1881.57     37.55 o
   1   2   0     2902.90     2869.32     58.08 o
   2   2   0    13184.95    13176.06    142.69 o
   3   2   0     2727.58     2572.55     27.76 o
   4   2   0     1243.56     1297.66     18.23 o
   5   2   0      426.90      432.32      9.59 o
   6   2   0       62.95       66.02      5.62 o
   7   2   0      309.25      340.82      9.13 o
   8   2   0        9.20        6.39      4.60 o
   9   2   0       17.77       25.34      6.04 o
  10   2   0      144.22      146.67     18.16 o
  11   2   0       48.69       53.56     14.45 o
  12   2   0       11.76       14.67     12.04 o
   1   3   0     1043.94      859.23     12.05 o
   2   3   0      642.32      660.00     11.91 o
   3   3   0     3200.58     3479.11     36.48 o
   4   3   0        0.22       -1.51      1.51 o
   5   3   0     3953.53     4219.07     45.58 o
   6   3   0       98.06      110.92      5.16 o
   7   3   0       13.34       11.52      3.68 o
   8   3   0      841.09      818.09     18.19 o
   9   3   0      465.69      469.82     26.55 o
  10   3   0       86.26       87.79     13.90 o
  11   3   0        6.64        1.00      7.11 o
  12   3   0       11.12       27.41     13.31 o
   0   4   0      386.14      351.32      9.06 o
   1   4   0       24.41       19.76      2.72 o
   2   4   0     3153.13     3119.94     39.59 o
   3   4   0     2652.89     2554.20     34.64 o
   4   4   0      680.13      785.10     11.80 o
   5   4   0      606.76      552.03     10.50 o
   6   4   0       39.87       34.65      5.58 o
   7   4   0      914.45      922.18     20.60 o
   8   4   0       16.26       16.47      8.39 o
   9   4   0       10.68       12.43      6.61 o
  10   4   0       10.29        9.37      6.83 o
  11   4   0       37.41       23.54     13.75 o
  12   4   0        3.79        6.10      7.75 o
   1   5   0        2.37        3.33      1.41 o
   2   5   0      216.21      215.18      7.30 o
   3   5   0      726.21      764.56     25.37 o
   4   5   0      251.38      223.89      6.44 o
   5   5   0       10.87        7.14      2.80 o
   6   5   0        0.33       -3.09      3.73 o
   7   5   0      243.42      233.97     11.70 o
   8   5   0        2.68        5.34      4.46 o
   9   5   0        1.38        3.91      5.78 o
  10   5   0       21.56       10.16      7.33 o
  11   5   0        6.93        6.42     11.30 o
  12   5   0        1.82        8.40     10.18 o
   0   6   0     4803.84     4255.30     63.06 o
   1   6   0     2670.74     2583.36     29.39 o
   2   6   0      659.22      601.30      9.69 o
   3   6   0      474.79      497.66     15.21 o
   4   6   0        0.19       -0.07      2.40 o
   5   6   0       64.40       63.46      9.42 o
   6   6   0      156.30      149.68     12.68 o
   7   6   0      286.18      304.68     13.45 o
   8   6   0        3.34        5.12      4.73 o
   9   6   0      199.25      200.71     16.75 o
  10   6   0       25.94       31.31      9.32 o
  11   6   0       71.41       80.31     23.69 o
  12   6   0       27.37       26.92     10.37 o
   1   7   0      119.83      114.10      4.76 o
   2   7   0      718.22      783.16     14.27 o
   3   7   0     2829.54     2903.44     41.74 o
   4   7   0     2783.16     2791.52     41.43 o
   5   7   0      450.97      441.91     22.19 o
   6   7   0       68.53       68.88      9.23 o
   7   7   0     1023.20     1002.36     24.93 o
   8   7   0       54.88       34.94      8.05 o
   9   7   0      101.40       95.33     13.04 o
  10   7   0       10.14        6.80     18.63 o
  11   7   0       22.78       20.24      9.89 o
  12   7   0        0.25      -10.42     10.42 o
   0   8   0      332.11      321.42     12.12 o
   1   8   0     8857.94     8969.95     89.27 o
   2   8   0      260.07      280.11      5.80 o
   3   8   0     3102.48     3040.48     44.42 o
   4   8   0      165.21      198.65      9.40 o
   5   8   0       41.06       35.26      5.61 o
   6   8   0       25.79       26.12      5.37 o
   7   8   0       47.13       53.33      7.78 o
   8   8   0      358.60      370.60     16.45 o
   9   8   0       77.95       58.79     18.11 o
  10   8   0       21.22       33.08      9.75 o
  11   8   0       29.99       41.12     11.65 o
   1   9   0      265.19      277.81      7.97 o
   2   9   0        4.96        6.80      4.62 o
   3   9   0       60.20       71.53      7.54 o
   4   9   0       88.29       83.79      9.95 o
   5   9   0       89.24       90.45     16.48 o
   6   9   0      389.48      390.51     14.66 o
   7   9   0        2.12       -4.37      4.37 o
   8   9   0       45.03       39.44      9.69 o
   9   9   0        6.06       11.49      8.38 o
  10   9   0       31.63       19.20      9.84 o
  11   9   0        2.94        9.77     10.55 o
   0  10   0      729.99      766.77     20.94 o
   1  10   0      246.80      234.71     11.99 o
   2  10   0      652.73      582.89     16.19 o
   3  10   0      128.54      139.40      8.89 o
   4  10   0      366.48      364.50     13.67 o
   5  10   0      338.97      312.88     13.21 o
   6  10   0        0.30       -4.94      4.94 o
   7  10   0        5.75        3.68      4.81 o
   8  10   0       92.88       66.47      9.36 o
   9  10   0        5.65       -4.70      7.97 o
  10  10   0        0.01       -9.12      9.12 o
  11  10   0       12.75       18.13     15.76 o
   1  11   0       16.21       19.97      4.45 o
   2  11   0       14.75        8.11      4.29 o
   3  11   0       55.92       33.78      5.92 o
   4  11   0     2106.91     1963.46     36.43 o
   5  11   0        3.52        6.54      4.79 o
   6  11   0       68.29       70.79      7.56 o
   7  11   0       32.24       42.26      7.96 o
   8  11   0        2.55        4.57      6.57 o
   9  11   0        6.90        5.16      8.76 o
  10  11   0        0.85      -11.69     13.40 o
   0  12   0      161.96      136.30     17.65 o
   1  12   0      310.63      318.95     23.15 o
   2  12   0      586.54      585.89     22.22 o
   3  12   0      139.57      126.99      9.92 o
   4  12   0      179.75      174.15     11.45 o
   5  12   0      141.62      171.24     10.22 o
   6  12   0       97.18       93.08      9.00 o
   7  12   0       13.16        8.17      5.93 o
   8  12   0        0.41        1.59      6.51 o
   9  12   0        0.17       12.78      9.84 o
  10  12   0        1.33       10.99     16.25 o
   1  13   0        0.03       -4.31      5.79 o
   2  13   0       38.17       38.47      7.00 o
   3  13   0       76.06       54.62     10.57 o
   4  13   0       26.57       36.03      7.43 o
   5  13   0       71.64       62.81      7.50 o
   6  13   0        7.54        4.72      4.81 o
   7  13   0        1.75       17.29      6.80 o
   8  13   0        0.22       -6.22      6.22 o
   9  13   0       22.94       15.76     16.16 o
   0  14   0       17.96        4.25      9.72 o
   1  14   0      109.67       96.93     12.95 o
   2  14   0      325.70      348.72     15.32 o
   3  14   0        9.51       -2.58      9.53 o
   4  14   0       56.93       41.60      6.69 o
   5  14   0        6.60        8.93      5.36 o
   6  14   0        0.28        4.04      5.45 o
   7  14   0       27.70       27.46      8.22 o
   8  14   0       11.95        2.78      7.28 o
   9  14   0        7.60       -5.39     13.71 o
   1  15   0       21.76       11.41      7.89 o
   2  15   0       36.37       41.29      9.65 o
   3  15   0        1.74        4.10      5.33 o
   4  15   0        2.58       -4.88      4.88 o
   5  15   0       25.56       29.41      7.70 o
   6  15   0      117.07      148.28     11.52 o
   7  15   0       66.96       81.98     11.19 o
   8  15   0        1.17        5.67     18.15 o
   0  16   0       46.92       54.70     17.30 o
   1  16   0        7.84       11.10      8.52 o
   2  16   0       69.97       92.18     36.09 o
   3  16   0       76.37       81.35     13.61 o
   4  16   0       80.94       87.08     10.75 o
   5  16   0       25.14       22.78      9.26 o
   6  16   0        0.43       -4.99     16.51 o
   7  16   0       12.21        7.10     10.11 o
   1  17   0       26.65       18.07      9.47 o
   2  17   0       17.11       17.60      9.14 o
   3  17   0        0.85       -6.25      7.68 o
   4  17   0       96.63      107.11     18.55 o
   5  17   0        9.46        0.65     11.54 o
   6  17   0        0.72       -8.12      8.12 o
   0  18   0       11.75       10.77     14.32 o
   1  18   0        6.44        2.10     10.12 o
   2  18   0       18.38        1.12      8.97 o
   3  18   0        0.30       -7.06      8.96 o
   4  18   0        4.15        1.23     12.50 o
   5  18   0       50.20       71.81     14.33 o
   1  19   0       36.82       27.86     37.22 o
   2  19   0        2.88        9.84     18.98 o
   3  19   0        1.94       -8.13      8.13 o
   1   0   1     7784.46     7494.47     98.26 o
   2   0   1      395.76      369.05      9.85 o
   3   0   1      426.15      382.01     12.33 o
   4   0   1      181.75      194.80      5.76 o
   5   0   1       11.96        8.43      2.41 o
   6   0   1       40.27       45.42      3.48 o
   7   0   1      249.66      267.71      7.39 o
   8   0   1       23.30       18.55      3.90 o
   9   0   1       67.63       71.18      6.98 o
  10   0   1        1.39        0.12      5.48 o
  11   0   1      117.61      117.88     14.47 o
  12   0   1       27.52       81.71     19.18 o
 -12   1   1        9.06       13.71     12.26 o
 -11   1   1       14.56       21.11     12.48 o
 -10   1   1       31.44       51.44      7.68 o
  -9   1   1      109.06      127.09     10.21 o
  -8   1   1      321.93      326.23      9.92 o
  -7   1   1       13.06       15.51      3.24 o
  -6   1   1      186.55      169.23      6.33 o
  -5   1   1     2897.80     2958.41     31.11 o
  -4   1   1      596.42      610.29     10.80 o
  -3   1   1      814.59      788.19     11.39 o
  -2   1   1     6587.79     6515.86     72.17 o
  -1   1   1     2280.54     2238.08     46.90 o
   0   1   1     1107.45      637.61     14.57 o
   1   1   1     2287.88     2332.33     22.71 o
   2   1   1     6675.05     6698.38     72.79 o
   3   1   1      791.11      763.83     11.40 o
   4   1   1      612.31      628.24     11.05 o
   5   1   1     2950.28     2995.39     34.91 o
   6   1   1      172.01      182.12      6.63 o
   7   1   1       13.97       11.90      2.77 o
   8   1   1      322.75      336.63     10.04 o
   9   1   1      108.60      126.33     10.15 o
  10   1   1       31.49       33.19      7.26 o
  11   1   1       14.71       14.07      7.84 o
  12   1   1        8.91        6.57     11.56 o
 -12   2   1        1.59       -9.33      9.33 o
 -11   2   1        9.53       10.99     11.04 o
 -10   2   1        4.77        1.40      6.09 o
  -9   2   1      167.72      157.21     12.00 o
  -8   2   1      700.34      706.61     19.73 o
  -7   2   1       17.14       21.47      3.40 o
  -6   2   1      782.76      807.83     13.52 o
  -5   2   1      652.46      638.43     20.67 o
  -4   2   1       93.92       78.47      3.55 o
  -3   2   1     1108.88     1102.46     13.01 o
  -2   2   1       67.75       73.52     10.75 o
  -1   2   1     4074.56     3873.40     77.45 o
   0   2   1      225.32      240.18     13.15 o
   1   2   1     4149.96     4004.79     54.49 o
   2   2   1       79.63       83.21      2.82 o
   3   2   1     1111.92     1108.94     14.54 o
   4   2   1       82.81       74.63      3.86 o
   5   2   1      663.69      637.26     12.08 o
   6   2   1      773.52      799.89     14.95 o
   7   2   1       15.64       26.74      4.83 o
   8   2   1      705.32      660.72     16.34 o
   9   2   1      169.66      160.41     11.15 o
  10   2   1        4.71        0.65      4.75 o
  11   2   1        9.56        8.36      9.68 o
  12   2   1        1.60        1.75     10.42 o
 -12   3   1        8.50        8.28     12.00 o
 -11   3   1        5.74        6.43      7.64 o
 -10   3   1       12.94       -0.53      6.21 o
  -9   3   1       10.43        8.14     17.82 o
  -8   3   1       74.38       65.27      7.49 o
  -7   3   1       73.78       73.60      5.93 o
  -6   3   1       36.17       36.81      3.49 o
  -5   3   1     1085.27     1111.84     15.25 o
  -4   3   1     2579.24     2523.16     26.01 o
  -3   3   1     1025.55     1002.24     15.90 o
  -2   3   1      814.69      785.10     15.45 o
  -1   3   1     5110.23     4797.54     54.09 o
   0   3   1    12350.89    12287.66    113.77 o
   1   3   1     5056.49     4694.16     41.24 o
   2   3   1      820.95      794.05     10.73 o
   3   3   1     1004.65     1004.28     12.13 o
   4   3   1     2532.12     2518.83     28.93 o
   5   3   1     1060.20     1085.79     16.77 o
   6   3   1       36.35       37.12      3.81 o
   7   3   1       72.42       65.85      5.87 o
   8   3   1       68.07       74.18      6.73 o
   9   3   1       10.00       15.50     12.37 o
  10   3   1       13.73        7.47      7.31 o
  11   3   1        5.66        6.04     12.26 o
  12   3   1        8.56        9.50     12.13 o
 -12   4   1        2.97       -7.24      7.24 o
 -11   4   1        3.99        1.98      7.14 o
 -10   4   1        4.51        3.05      6.20 o
  -9   4   1        2.51        2.41      5.74 o
  -8   4   1       60.61       63.25      9.63 o
  -7   4   1      173.70      163.98      8.04 o
  -6   4   1      193.98      203.77      9.33 o
  -5   4   1     1620.12     1592.41     19.53 o
  -4   4   1      191.60      186.74      5.99 o
  -3   4   1      306.24      325.81     13.53 o
  -2   4   1     3444.55     3389.72     44.50 o
  -1   4   1     4868.82     4692.28     55.50 o
   0   4   1      498.90      500.34      8.43 o
   1   4   1     4933.86     4784.27     37.71 o
   2   4   1     3498.92     3408.85     35.81 o
   3   4   1      306.63      342.01      5.78 o
   4   4   1      186.66      182.60      5.95 o
   5   4   1     1645.45     1671.49     21.89 o
   6   4   1      188.89      189.67      8.66 o
   7   4   1      175.56      169.95     14.41 o
   8   4   1       61.96       49.51      7.19 o
   9   4   1        2.47       19.43      7.93 o
  10   4   1        4.42        3.98      6.81 o
  11   4   1        3.93        2.07      7.05 o
  12   4   1        2.90       -4.67      7.36 o
 -12   5   1        8.78        4.56      9.52 o
 -11   5   1       29.96       38.20     10.63 o
 -10   5   1       14.52       13.15      7.99 o
  -9   5   1       86.42       74.83     11.67 o
  -8   5   1       40.93       42.29      8.75 o
  -7   5   1      109.13      109.15      8.70 o
  -6   5   1      295.14      298.53     11.82 o
  -5   5   1      229.77      216.44      7.34 o
  -4   5   1      168.28      179.63      7.51 o
  -3   5   1     1671.70     1655.41     25.66 o
  -2   5   1     1557.53     1613.81     24.30 o
  -1   5   1     1003.95     1030.67     17.35 o
   0   5   1      511.96      464.13     10.43 o
   1   5   1     1042.00     1064.57     11.93 o
   2   5   1     1556.64     1596.44     19.51 o
   3   5   1     1680.39     1671.88     30.00 o
   4   5   1      175.40      208.47      5.58 o
   5   5   1      227.10      216.95      8.38 o
   6   5   1      288.07      285.35     17.45 o
   7   5   1      105.93       97.65     16.07 o
   8   5   1       40.29       33.98      6.44 o
   9   5   1       84.72       94.86     29.32 o
  10   5   1       14.42        6.52      8.37 o
  11   5   1       30.13       43.20     11.21 o
  12   5   1        8.63       16.04      9.71 o
 -12   6   1        3.28       -8.81     10.27 o
 -11   6   1       11.62        8.49      8.19 o
 -10   6   1        7.22       -2.61      6.47 o
  -9   6   1       27.21       41.05      9.17 o
  -8   6   1        7.00        5.19      4.86 o
  -7   6   1      261.03      230.79     11.91 o
  -6   6   1      442.07      456.89     14.97 o
  -5   6   1      229.73      244.08      9.56 o
  -4   6   1      169.74      187.24      8.06 o
  -3   6   1     4785.85     4837.48     60.79 o
  -2   6   1      503.72      509.57     12.23 o
  -1   6   1      452.27      462.63      8.74 o
   0   6   1     1765.24     1661.96     20.96 o
   1   6   1      428.27      434.13      8.54 o
   2   6   1      504.31      511.33      7.21 o
   3   6   1     4780.42     4825.54     61.34 o
   4   6   1      176.97      186.91     11.05 o
   5   6   1      228.13      234.34      8.51 o
   6   6   1      438.78      419.80     17.41 o
   7   6   1      254.87      249.62     20.28 o
   8   6   1        7.48        4.15      5.49 o
   9   6   1       27.29       32.00      9.30 o
  10   6   1        7.44        3.24      7.56 o
  11   6   1       11.38       17.36      9.75 o
  12   6   1        3.17        2.96      8.55 o
 -12   7   1       15.16       30.48     14.85 o
 -11   7   1        8.80        3.83      8.36 o
 -10   7   1       25.18       23.28      8.61 o
  -9   7   1       62.40       61.46     16.60 o
  -8   7   1      264.49      259.79     13.72 o
  -7   7   1       43.71       42.25      7.79 o
  -6   7   1     1679.84     1671.12     31.95 o
  -5   7   1       90.26       86.68      6.18 o
  -4   7   1       42.55       44.66      5.11 o
  -3   7   1     1816.19     1874.04     30.01 o
  -2   7   1     1115.06     1177.27     21.35 o
  -1   7   1      854.38      843.31     13.61 o
   0   7   1       30.85       33.89      3.10 o
   1   7   1      853.05      861.38     15.23 o
   2   7   1     1102.54     1150.39     14.33 o
   3   7   1     1779.78     1813.94     30.08 o
   4   7   1       44.37       50.05      8.98 o
   5   7   1       87.33       70.08      8.42 o
   6   7   1     1646.35     1541.84     37.61 o
   7   7   1       45.60       47.58      8.72 o
   8   7   1      261.34      269.84     16.67 o
   9   7   1       61.98       50.71     10.64 o
  10   7   1       24.51       19.39      9.09 o
  11   7   1        8.71        3.74      8.01 o
  12   7   1       14.74       -2.36     10.90 o
 -11   8   1       10.24        4.52      8.67 o
 -10   8   1        5.68       -4.30      6.27 o
  -9   8   1       39.95       15.56      8.30 o
  -8   8   1       73.92       67.70     10.25 o
  -7   8   1       48.16       57.88      8.22 o
  -6   8   1       42.62       47.46      5.58 o
  -5   8   1      285.11      282.41     10.11 o
  -4   8   1      522.98      494.63     14.42 o
  -3   8   1       50.71       47.52      5.48 o
  -2   8   1      295.52      324.11     10.79 o
  -1   8   1      588.94      625.43     15.61 o
   0   8   1     8505.27     8558.78     85.58 o
   1   8   1      603.91      616.54     11.84 o
   2   8   1      283.24      313.09      6.26 o
   3   8   1       48.48       51.25      5.71 o
   4   8   1      506.85      505.11     14.83 o
   5   8   1      291.26      287.08     11.69 o
   6   8   1       45.88       42.12      7.88 o
   7   8   1       47.58       44.22      8.40 o
   8   8   1       73.28       69.89      8.91 o
   9   8   1       39.88       41.17     10.77 o
  10   8   1        5.32        1.82      7.07 o
  11   8   1       10.10        6.03      9.10 o
 -11   9   1       16.46        8.54     12.52 o
 -10   9   1        1.04       -4.19      8.10 o
  -9   9   1       57.12       53.33     15.15 o
  -8   9   1       20.81       27.21      6.98 o
  -7   9   1       30.06       18.39      5.95 o
  -6   9   1       14.43       13.02      4.31 o
  -5   9   1        0.17       -1.12      3.19 o
  -4   9   1      156.12      156.05      9.16 o
  -3   9   1        5.80        9.30      4.81 o
  -2   9   1      539.85      540.34     14.79 o
  -1   9   1      575.18      572.24     16.89 o
   0   9   1      573.92      526.71     11.37 o
   1   9   1      559.84      556.61     19.73 o
   2   9   1      538.59      516.62     18.41 o
   3   9   1        5.62        4.99      3.64 o
   4   9   1      154.06      157.22      9.47 o
   5   9   1        0.11        1.05      3.77 o
   6   9   1       13.88       24.47      5.78 o
   7   9   1       29.24       13.40      7.02 o
   8   9   1       21.64       20.62      6.87 o
   9   9   1       56.74       58.76      9.38 o
  10   9   1        1.27        1.53     10.36 o
  11   9   1       16.39       -4.03     10.90 o
 -11  10   1       14.18       13.79     16.95 o
 -10  10   1       46.43       48.16     18.77 o
  -9  10   1        4.05       -0.19      8.20 o
  -8  10   1       25.17       15.12      6.61 o
  -7  10   1       81.76       74.99     11.85 o
  -6  10   1       89.04       99.83      7.99 o
  -5  10   1      560.64      527.44     14.96 o
  -4  10   1      141.17      138.03      9.33 o
  -3  10   1       69.90       70.68      6.94 o
  -2  10   1      520.53      526.99     15.34 o
  -1  10   1      642.80      612.87     12.88 o
   0  10   1       55.12       49.01      4.52 o
   1  10   1      619.72      564.49     12.40 o
   2  10   1      545.07      535.95     24.94 o
   3  10   1       68.90       58.34      6.64 o
   4  10   1      143.72      139.04      9.43 o
   5  10   1      576.79      550.05     17.60 o
   6  10   1       88.64      100.47      9.33 o
   7  10   1       82.39      112.07     17.80 o
   8  10   1       26.19       20.94      6.86 o
   9  10   1        3.88        0.26      6.50 o
  10  10   1       47.07       52.08     14.78 o
  11  10   1       13.87       -4.42     14.63 o
 -10  11   1        0.95        5.61     14.63 o
  -9  11   1        2.97       -7.69      7.69 o
  -8  11   1       25.91       28.42      7.44 o
  -7  11   1       52.49       54.97      9.22 o
  -6  11   1      227.75      226.89     11.18 o
  -5  11   1      698.44      693.04     17.74 o
  -4  11   1       35.74       30.43      6.33 o
  -3  11   1       37.97       37.17      6.07 o
  -2  11   1        0.50       -1.47      3.27 o
  -1  11   1      204.55      171.27     11.14 o
   0  11   1       28.15       34.08      5.21 o
   1  11   1      211.08      200.13     11.29 o
   2  11   1        0.92       -3.25      3.43 o
   3  11   1       36.83       49.20      6.71 o
   4  11   1       37.15       33.45      6.17 o
   5  11   1      700.07      709.24     24.27 o
   6  11   1      227.71      217.83     12.95 o
   7  11   1       50.06       57.50      8.89 o
   8  11   1       26.24       23.26      7.70 o
   9  11   1        3.14        3.80      6.95 o
  10  11   1        0.82       -6.53     12.57 o
 -10  12   1        0.47      -11.43     13.66 o
  -9  12   1       11.51        3.39      8.68 o
  -8  12   1       13.92        7.85      8.71 o
  -7  12   1       14.25       10.23      6.81 o
  -6  12   1       24.91       22.74      5.59 o
  -5  12   1       47.20       59.93      9.19 o
  -4  12   1      128.26      131.35      8.94 o
  -3  12   1      329.81      354.56     12.12 o
  -2  12   1      482.78      493.37     16.09 o
  -1  12   1      542.69      536.00     16.43 o
   0  12   1        3.28       -3.83      4.53 o
   1  12   1      543.98      517.87     16.37 o
   2  12   1      461.06      472.37     22.99 o
   3  12   1      324.20      327.86     14.06 o
   4  12   1      126.03      124.89     10.35 o
   5  12   1       45.41       55.75      8.09 o
   6  12   1       24.00       28.93      6.85 o
   7  12   1       13.84        9.38      7.43 o
   8  12   1       14.30       24.86      7.73 o
   9  12   1       11.98        8.27      7.44 o
  10  12   1        0.45        2.98     14.10 o
  -9  13   1       25.42       40.68     18.22 o
  -8  13   1       20.64        7.43     12.24 o
  -7  13   1       28.79       38.67      8.37 o
  -6  13   1       18.83       27.55      6.28 o
  -5  13   1       92.62       91.96      8.49 o
  -4  13   1       91.72       90.78      8.18 o
  -3  13   1      553.50      529.05     15.51 o
  -2  13   1       72.52       67.51     12.87 o
  -1  13   1      266.66      271.30     17.41 o
   0  13   1      369.68      366.74     19.30 o
   1  13   1      274.67      279.55     17.19 o
   2  13   1       68.48       72.43      8.33 o
   3  13   1      544.01      502.69     18.69 o
   4  13   1       95.20       92.09      9.75 o
   5  13   1       92.57      111.47     10.48 o
   6  13   1       17.53        0.09      5.07 o
   7  13   1       28.65       14.32      6.98 o
   8  13   1       19.36       13.38      7.67 o
   9  13   1       25.04       28.74     15.50 o
  -9  14   1        3.80      -12.83     13.14 o
  -8  14   1        3.72        5.18      7.51 o
  -7  14   1        2.09       -1.98      6.31 o
  -6  14   1       16.97       27.26      7.42 o
  -5  14   1       23.37       20.55      6.11 o
  -4  14   1      124.24      133.30     11.38 o
  -3  14   1      171.03      195.39     14.95 o
  -2  14   1       92.10       73.67     11.53 o
  -1  14   1        0.97        1.89      9.92 o
   0  14   1      446.77      508.07     23.90 o
   1  14   1        1.43        3.62      7.21 o
   2  14   1       95.30       81.76      9.50 o
   3  14   1      166.77      172.35     12.30 o
   4  14   1      131.22      139.87     11.71 o
   5  14   1       22.69       25.51      9.21 o
   6  14   1       16.28       16.22      6.13 o
   7  14   1        2.19       10.62      6.99 o
   8  14   1        3.69        6.59      7.81 o
   9  14   1        3.50       -7.14      9.39 o
  -8  15   1        0.80       -5.15      9.06 o
  -7  15   1        9.07        9.26      8.48 o
  -6  15   1        6.63        9.51      6.95 o
  -5  15   1       47.21       30.33      7.87 o
  -4  15   1       33.17       34.23      7.72 o
  -3  15   1       87.79       89.36     11.23 o
  -2  15   1       67.22       59.08     11.33 o
  -1  15   1       50.05       43.98     10.40 o
   0  15   1       12.47       14.88      8.28 o
   1  15   1       50.05       55.50     10.72 o
   2  15   1       66.28       44.30      9.82 o
   3  15   1       86.55       81.46     11.88 o
   4  15   1       32.38       13.66      9.47 o
   5  15   1       45.98       45.76      7.81 o
   6  15   1        6.32       12.05      6.30 o
   7  15   1        8.87        7.99      7.28 o
   8  15   1        0.86        2.94      9.87 o
  -7  16   1       26.92       20.17     10.91 o
  -6  16   1        2.39       -7.15      7.15 o
  -5  16   1       23.88       12.89      6.83 o
  -4  16   1       21.71       13.00      7.04 o
  -3  16   1       27.32       43.72     10.53 o
  -2  16   1        5.43        2.45     14.10 o
  -1  16   1       35.91       50.39     11.72 o
   0  16   1       32.59       29.08      9.86 o
   1  16   1       37.43       39.51     10.84 o
   2  16   1        5.88        3.92      7.69 o
   3  16   1       28.15       39.27     10.82 o
   4  16   1       21.75       14.88      6.84 o
   5  16   1       22.87       14.38      7.50 o
   6  16   1        2.59        3.41      7.51 o
   7  16   1       27.01       25.34     11.03 o
  -6  17   1       30.68       22.50     10.64 o
  -5  17   1        1.70        0.56     10.38 o
  -4  17   1        4.73       -2.58      7.62 o
  -3  17   1       34.57       42.77     11.28 o
  -2  17   1        2.27       -6.91      7.49 o
  -1  17   1        1.18       -7.76      7.76 o
   0  17   1        4.38        3.32      9.46 o
   1  17   1        1.42        7.53      9.24 o
   2  17   1        2.24        6.64      9.13 o
   3  17   1       35.07       20.80      9.21 o
   4  17   1        4.70        1.22      8.34 o
   5  17   1        1.90        7.25      7.01 o
   6  17   1       31.31       39.93      9.78 o
  -5  18   1        5.47       -4.03      9.12 o
  -4  18   1       33.44       22.18     18.70 o
  -3  18   1       13.56       18.04      9.88 o
  -2  18   1       57.68       97.73     16.01 o
  -1  18   1        5.86        6.12      9.94 o
   0  18   1       14.34        8.78     10.22 o
   1  18   1        5.32       -2.29      9.62 o
   2  18   1       58.04       59.25     13.72 o
   3  18   1       13.96       13.50      9.89 o
   4  18   1       33.62       37.91     16.42 o
   5  18   1        5.25        9.54      9.75 o
  -3  19   1       12.70       -0.62     10.07 o
  -2  19   1        3.87        6.39      9.65 o
  -1  19   1        3.45      -10.03     10.03 o
   0  19   1        0.64        8.11     10.87 o
   1  19   1        3.59        2.53     11.02 o
   2  19   1        3.86        5.68     10.49 o
   3  19   1       12.62        5.49     15.63 o
   0   0   2     2015.90     1918.68     38.58 o
   1   0   2     1743.62     1714.44     20.71 o
   2   0   2     4485.65     4336.11     49.05 o
   3   0   2     4781.87     4761.94     55.31 o
   4   0   2      964.53      910.15     13.60 o
   5   0   2     1928.07     1986.03     25.28 o
   6   0   2      145.77      140.49      5.66 o
   7   0   2      158.17      164.59      7.30 o
   8   0   2      277.53      261.75      9.14 o
   9   0   2      607.06      645.20     16.77 o
  10   0   2        0.22       -1.95      6.13 o
  11   0   2       30.45       19.58      8.28 o
  12   0   2       37.59       32.80     14.58 o
 -12   1   2       45.65       48.92     16.03 o
 -11   1   2       13.53       43.75     14.14 o
 -10   1   2      104.85      115.63     10.65 o
  -9   1   2        0.40        3.43      4.30 o
  -8   1   2      903.22      872.71     17.03 o
  -7   1   2       34.50       44.15      4.83 o
  -6   1   2     1191.72     1171.14     16.94 o
  -5   1   2      117.89      115.20      5.21 o
  -4   1   2     4582.58     4691.03     48.38 o
  -3   1   2     1240.19     1239.71     18.50 o
  -2   1   2    21348.12    21293.77    223.07 o
  -1   1   2     2353.38     2211.29     45.62 o
   0   1   2       12.14       15.00      1.49 o
   1   1   2     2374.12     2213.17     25.70 o
   2   1   2    21331.15    21408.65    171.78 o
   3   1   2     1207.78     1189.86     18.89 o
   4   1   2     4570.03     4625.69     48.76 o
   5   1   2      114.13      120.03      5.55 o
   6   1   2     1203.53     1179.31     16.75 o
   7   1   2       34.21       51.66      5.06 o
   8   1   2      888.82      847.69     16.39 o
   9   1   2        0.57        3.15      4.73 o
  10   1   2      105.15       95.03      9.76 o
  11   1   2       13.68       21.07      7.72 o
  12   1   2       45.80       45.41     15.99 o
 -12   2   2        2.02       -1.14     10.42 o
 -11   2   2       58.37       54.08     15.68 o
 -10   2   2       97.53       81.88     29.06 o
  -9   2   2       52.16       56.41      7.74 o
  -8   2   2        3.45       -2.27      4.36 o
  -7   2   2      115.66      124.78      6.01 o
  -6   2   2      323.27      290.42      9.35 o
  -5   2   2     1655.79     1624.49     23.92 o
  -4   2   2      299.21      306.73     10.60 o
  -3   2   2    12160.42    12126.39    114.25 o
  -2   2   2    16926.27    16946.29    223.17 o
  -1   2   2     1426.87     1319.37     29.78 o
   0   2   2    34092.01    35570.30    368.11 o
   1   2   2     1317.33     1258.67     12.80 o
   2   2   2    16968.29    17463.16    158.89 o
   3   2   2    12222.46    12303.48    114.37 o
   4   2   2      303.76      311.72      9.39 o
   5   2   2     1671.50     1698.07     22.89 o
   6   2   2      316.68      292.41      8.76 o
   7   2   2      116.04      116.94      7.59 o
   8   2   2        3.58        0.38      3.76 o
   9   2   2       50.34       51.83      7.49 o
  10   2   2       97.67      100.95     10.24 o
  11   2   2       57.77      113.12     20.80 o
  12   2   2        2.02        5.12     11.08 o
 -12   3   2        4.40        4.47     11.34 o
 -11   3   2        2.06        5.06      7.47 o
 -10   3   2       35.31       38.25     15.31 o
  -9   3   2      167.74      147.44     14.09 o
  -8   3   2      117.47      109.41      9.03 o
  -7   3   2      229.78      237.49      9.10 o
  -6   3   2       65.51       69.49      4.31 o
  -5   3   2      773.87      840.83     12.77 o
  -4   3   2      901.25      951.51     12.67 o
  -3   3   2     3073.93     3093.46     34.07 o
  -2   3   2     5817.48     5647.97     56.14 o
  -1   3   2     4351.11     4159.73     41.76 o
   0   3   2    13204.27    12967.56    106.29 o
   1   3   2     4365.67     4222.76     37.15 o
   2   3   2     5804.66     5732.00     49.78 o
   3   3   2     3073.43     3128.78     29.24 o
   4   3   2      898.39      956.24     17.63 o
   5   3   2      783.56      854.88     18.97 o
   6   3   2       63.55       72.52      4.90 o
   7   3   2      232.26      239.27     10.58 o
   8   3   2      121.29      130.40     10.22 o
   9   3   2      169.83      148.10     10.86 o
  10   3   2       34.74       27.73      8.64 o
  11   3   2        1.83       -0.47      6.80 o
  12   3   2        4.57        0.92     11.56 o
 -12   4   2        5.67        8.90      9.44 o
 -11   4   2       26.06       24.20      9.38 o
 -10   4   2        5.85        8.58      6.79 o
  -9   4   2       34.39       19.84      7.06 o
  -8   4   2       26.29       25.66      7.07 o
  -7   4   2      460.20      489.23     12.97 o
  -6   4   2       57.98       73.94      7.29 o
  -5   4   2     2178.18     2310.04     29.34 o
  -4   4   2     1501.15     1639.42     19.20 o
  -3   4   2      301.06      299.51      7.35 o
  -2   4   2     1021.47      962.46     14.15 o
  -1   4   2      268.69      253.00      6.43 o
   0   4   2      754.26      704.75     10.34 o
   1   4   2      251.78      240.52      4.56 o
   2   4   2     1034.87      998.24     11.33 o
   3   4   2      286.12      287.19      4.67 o
   4   4   2     1470.79     1626.25     17.89 o
   5   4   2     2139.96     2222.47     24.02 o
   6   4   2       55.49       70.55      7.54 o
   7   4   2      459.99      505.92     15.32 o
   8   4   2       24.78       27.18      5.85 o
   9   4   2       35.06       40.30      9.45 o
  10   4   2        5.97       20.59      8.07 o
  11   4   2       25.98       26.22     12.94 o
  12   4   2        5.71       10.64     11.47 o
 -12   5   2       18.23       14.73      9.66 o
 -11   5   2       11.21       16.31     12.85 o
 -10   5   2       50.76       59.12     11.19 o
  -9   5   2       59.87       67.76     11.69 o
  -8   5   2      216.16      217.63     15.83 o
  -7   5   2      231.40      204.65     12.81 o
  -6   5   2      120.49      119.80      8.24 o
  -5   5   2      153.92      146.66      6.21 o
  -4   5   2      652.80      701.99     13.44 o
  -3   5   2     1587.65     1627.04     24.27 o
  -2   5   2      172.32      177.58      5.75 o
  -1   5   2      572.71      590.19     10.23 o
   0   5   2     1915.39     1925.28     22.69 o
   1   5   2      565.48      569.51      8.29 o
   2   5   2      166.97      180.12      6.73 o
   3   5   2     1590.08     1618.29     17.92 o
   4   5   2      677.67      710.55     12.36 o
   5   5   2      155.54      139.49      7.24 o
   6   5   2      125.95      116.90      7.49 o
   7   5   2      235.54      247.45     17.41 o
   8   5   2      211.53      209.73     19.76 o
   9   5   2       57.97       64.56      8.56 o
  10   5   2       49.26       30.00     10.84 o
  11   5   2       11.16       16.89      8.83 o
  12   5   2       17.96       15.09      9.66 o
 -12   6   2        7.66        6.03      8.55 o
 -11   6   2       19.24       25.31     10.66 o
 -10   6   2       74.29       94.93     14.04 o
  -9   6   2      103.86      120.45     17.21 o
  -8   6   2      273.36      243.78     17.14 o
  -7   6   2       75.29       73.89     16.97 o
  -6   6   2      449.81      487.14     15.54 o
  -5   6   2      435.78      464.82     11.74 o
  -4   6   2      394.99      365.75     10.69 o
  -3   6   2     1371.21     1427.43     21.24 o
  -2   6   2     1169.01     1219.84     18.04 o
  -1   6   2     2911.29     2957.44     33.41 o
   0   6   2       24.00       39.60      2.54 o
   1   6   2     2855.20     2904.08     25.85 o
   2   6   2     1119.89     1179.70     13.90 o
   3   6   2     1386.99     1501.89     19.41 o
   4   6   2      377.20      345.56      8.90 o
   5   6   2      440.77      479.37     21.55 o
   6   6   2      447.60      448.84     18.40 o
   7   6   2       72.78       79.29     10.10 o
   8   6   2      268.12      243.52     34.10 o
   9   6   2      106.69      136.80     11.63 o
  10   6   2       75.33       57.27     11.17 o
  11   6   2       18.91       13.05     10.40 o
  12   6   2        7.73        4.95      9.15 o
 -12   7   2       11.46        7.36     13.79 o
 -11   7   2        5.92        1.99      7.82 o
 -10   7   2        0.51        0.80      6.72 o
  -9   7   2       70.57       43.72     10.28 o
  -8   7   2       38.59       30.61      8.94 o
  -7   7   2       71.24       75.92     12.78 o
  -6   7   2      232.97      233.21     16.27 o
  -5   7   2     1418.70     1470.22     23.80 o
  -4   7   2       66.94       78.27      5.56 o
  -3   7   2       93.59      122.56      6.11 o
  -2   7   2      172.96      158.23      8.19 o
  -1   7   2      729.35      750.26     13.38 o
   0   7   2        4.62        4.80      1.61 o
   1   7   2      734.01      760.55      9.87 o
   2   7   2      176.31      167.56      4.44 o
   3   7   2       87.26      117.65      6.81 o
   4   7   2       66.73       72.36      6.44 o
   5   7   2     1406.61     1413.44     27.67 o
   6   7   2      227.55      223.78     14.17 o
   7   7   2       73.57       61.87     11.87 o
   8   7   2       39.63       40.86      8.87 o
   9   7   2       69.97       67.54      9.06 o
  10   7   2        0.61       -1.38      6.83 o
  11   7   2        5.74       10.55      9.04 o
  12   7   2       11.43       22.42     14.41 o
 -11   8   2       28.55       31.73     10.62 o
 -10   8   2        2.73       -0.80      6.37 o
  -9   8   2       50.15       46.83     10.86 o
  -8   8   2       12.79        9.82     14.17 o
  -7   8   2        0.71        1.42      5.58 o
  -6   8   2       20.14       12.25      3.98 o
  -5   8   2        5.34        4.42      3.36 o
  -4   8   2      217.63      228.07      9.84 o
  -3   8   2       40.58       35.86      4.70 o
  -2   8   2       11.54        6.04      3.39 o
  -1   8   2      832.70      877.43     15.24 o
   0   8   2       11.92       14.25      2.70 o
   1   8   2      800.21      845.94     19.69 o
   2   8   2       11.16        5.19      2.93 o
   3   8   2       42.82       33.80      4.86 o
   4   8   2      210.19      210.71     14.40 o
   5   8   2        4.13        3.55      3.57 o
   6   8   2       18.20       20.06      6.60 o
   7   8   2        0.40       -1.97      5.10 o
   8   8   2       12.10        4.11      8.54 o
   9   8   2       51.16       37.61     14.82 o
  10   8   2        2.92        3.28      8.01 o
  11   8   2       28.49       36.95     11.50 o
 -11   9   2        4.98       -2.15     11.17 o
 -10   9   2       11.77        5.26     10.71 o
  -9   9   2        2.07        9.49      8.48 o
  -8   9   2        7.31       -2.90      7.01 o
  -7   9   2      351.61      362.38     23.91 o
  -6   9   2      125.43      135.44      8.49 o
  -5   9   2       25.56       24.44      6.35 o
  -4   9   2      335.28      321.82     10.67 o
  -3   9   2      367.84      347.26     10.53 o
  -2   9   2      498.55      493.34     12.17 o
  -1   9   2      143.47      146.90      6.60 o
   0   9   2       95.86      104.87      4.71 o
   1   9   2      145.69      148.54      4.69 o
   2   9   2      491.40      494.45     14.44 o
   3   9   2      372.16      357.97     12.65 o
   4   9   2      334.22      339.37     12.77 o
   5   9   2       21.60       17.34      5.35 o
   6   9   2      123.92      136.93     10.16 o
   7   9   2      349.81      307.54     17.86 o
   8   9   2        7.01        4.52      7.79 o
   9   9   2        2.15        4.72      6.18 o
  10   9   2       12.26       21.35      9.05 o
  11   9   2        5.02       -8.54      8.54 o
 -11  10   2        6.27       -0.79     13.71 o
 -10  10   2       10.39        1.96      9.46 o
  -9  10   2        4.01       -2.41      7.79 o
  -8  10   2       82.40       82.05     12.10 o
  -7  10   2       53.65       60.45      8.50 o
  -6  10   2      330.12      361.32     15.32 o
  -5  10   2      115.14      129.74      8.38 o
  -4  10   2      379.14      387.96     12.25 o
  -3  10   2      242.99      230.80      9.14 o
  -2  10   2      587.85      584.95     13.85 o
  -1  10   2       26.04       37.54      4.28 o
   0  10   2      946.45      886.67     20.12 o
   1  10   2       28.49       34.07      3.00 o
   2  10   2      574.54      596.29     25.52 o
   3  10   2      247.43      246.59     11.17 o
   4  10   2      399.86      390.75     24.66 o
   5  10   2      118.14      120.04      9.69 o
   6  10   2      327.11      343.46     19.87 o
   7  10   2       52.96       41.92     12.98 o
   8  10   2       82.09       71.26      9.73 o
   9  10   2        4.16        6.66      7.04 o
  10  10   2       10.54        0.09      9.42 o
  11  10   2        6.15        2.63     13.01 o
 -10  11   2       23.95        3.20     13.75 o
  -9  11   2       19.80       26.50     10.18 o
  -8  11   2       10.23        6.29      6.13 o
  -7  11   2      111.99      107.96     10.97 o
  -6  11   2      128.72      132.03     11.20 o
  -5  11   2       15.27        6.33      7.73 o
  -4  11   2       87.30       92.46      7.40 o
  -3  11   2      163.96      186.02      9.06 o
  -2  11   2       20.21       20.52      4.20 o
  -1  11   2      126.90      116.90      8.30 o
   0  11   2       12.01       13.71      3.44 o
   1  11   2      125.67      115.17      8.35 o
   2  11   2       19.26       26.34     10.44 o
   3  11   2      165.93      124.24      9.88 o
   4  11   2       90.23       96.83     14.22 o
   5  11   2       18.07        6.56      5.16 o
   6  11   2      129.38      119.32     10.65 o
   7  11   2      111.71      114.21     16.36 o
   8  11   2       11.12        6.48      6.35 o
   9  11   2       19.35       18.81      8.96 o
  10  11   2       24.20       19.66     14.93 o
 -10  12   2        2.64      -12.35     12.35 o
  -9  12   2       13.45       14.85      9.32 o
  -8  12   2       90.94       97.83     14.42 o
  -7  12   2        9.64        6.67      6.40 o
  -6  12   2       51.24       47.78      8.01 o
  -5  12   2       51.91       53.44      7.84 o
  -4  12   2      316.63      314.29     11.97 o
  -3  12   2      463.41      487.66     20.94 o
  -2  12   2      101.98       69.29      7.75 o
  -1  12   2      279.29      286.31     26.25 o
   0  12   2      145.36      134.54     12.56 o
   1  12   2      277.92      298.47     16.84 o
   2  12   2      103.73       94.96      8.70 o
   3  12   2      454.89      478.39     16.80 o
   4  12   2      303.78      267.34     13.76 o
   5  12   2       49.95       43.12      9.74 o
   6  12   2       49.64       50.39      8.34 o
   7  12   2       10.20        8.97      7.86 o
   8  12   2       89.99       74.29     10.66 o
   9  12   2       13.11        9.78     14.85 o
  10  12   2        2.71       -5.69     15.50 o
  -9  13   2       12.17       41.78     17.82 o
  -8  13   2       45.57       59.78     10.31 o
  -7  13   2       38.52       53.87      9.35 o
  -6  13   2       36.12       28.78     11.04 o
  -5  13   2      125.14      118.53      9.31 o
  -4  13   2       26.84       17.99      6.49 o
  -3  13   2       45.67       40.38      7.26 o
  -2  13   2      298.02      308.15     13.76 o
  -1  13   2       92.56       75.83     11.12 o
   0  13   2      130.74      106.17     25.49 o
   1  13   2       90.38       72.02     11.01 o
   2  13   2      297.47      281.53     13.83 o
   3  13   2       48.16       44.33     10.51 o
   4  13   2       26.21       25.51      6.58 o
   5  13   2      125.51      133.81     11.57 o
   6  13   2       35.84       41.55      8.18 o
   7  13   2       37.84       40.26      7.31 o
   8  13   2       45.61       54.08     10.30 o
   9  13   2       11.77       10.95     10.41 o
  -9  14   2        4.87       15.63     17.30 o
  -8  14   2        0.28        1.39      7.15 o
  -7  14   2       38.37       37.84     14.84 o
  -6  14   2       60.96       66.76     10.01 o
  -5  14   2       89.42       84.03      8.68 o
  -4  14   2       92.86       93.16      9.84 o
  -3  14   2      163.95      173.98     12.08 o
  -2  14   2      492.92      526.72     23.93 o
  -1  14   2      215.92      228.59     24.22 o
   0  14   2       23.12       17.40      8.19 o
   1  14   2      223.34      217.54     17.28 o
   2  14   2      493.23      536.08     18.89 o
   3  14   2      168.68      160.02     12.18 o
   4  14   2       90.40       97.13     10.52 o
   5  14   2       89.70       76.69     12.43 o
   6  14   2       62.30       55.50     12.78 o
   7  14   2       37.56       43.81      8.05 o
   8  14   2        0.26        8.81      7.20 o
   9  14   2        4.98        2.36     14.36 o
  -8  15   2       32.62       44.96     31.05 o
  -7  15   2        7.98        6.62      7.37 o
  -6  15   2       16.67       19.68     14.17 o
  -5  15   2        2.83       -4.32      5.20 o
  -4  15   2       16.71       26.01      7.11 o
  -3  15   2      184.55      195.48     13.23 o
  -2  15   2       29.69       27.00      8.78 o
  -1  15   2       57.67       52.76     10.98 o
   0  15   2        0.38        1.92      8.82 o
   1  15   2       57.12       56.85     11.79 o
   2  15   2       31.19       44.17     10.55 o
   3  15   2      182.96      191.93     23.86 o
   4  15   2       15.65       21.68      7.11 o
   5  15   2        3.38        3.15      6.13 o
   6  15   2       16.27       26.86      7.26 o
   7  15   2        7.98       12.80      8.01 o
   8  15   2       32.23       33.46     12.62 o
  -7  16   2        5.31      -10.73     11.04 o
  -6  16   2        1.12       -1.00      7.55 o
  -5  16   2        3.02        9.18      6.54 o
  -4  16   2       66.03       73.35     12.82 o
  -3  16   2        1.00        0.63      8.78 o
  -2  16   2       45.65       28.98     10.09 o
  -1  16   2        9.28        7.10      9.00 o
   0  16   2       64.79       65.22     12.80 o
   1  16   2        9.77        6.74      8.57 o
   2  16   2       48.55       44.87     10.94 o
   3  16   2        0.92       -5.83      5.83 o
   4  16   2       64.43       56.70      9.62 o
   5  16   2        3.27        8.25      7.09 o
   6  16   2        1.13       -0.45     12.08 o
   7  16   2        5.51        1.81      9.54 o
  -6  17   2        8.72       11.89      9.82 o
  -5  17   2       29.27       31.53     10.65 o
  -4  17   2       12.76        2.88      8.44 o
  -3  17   2       15.40        7.33      8.35 o
  -2  17   2       16.94       31.25     10.29 o
  -1  17   2        4.95        2.40      8.35 o
   0  17   2       23.67       38.93     11.13 o
   1  17   2        4.67        6.54     14.01 o
   2  17   2       16.36        2.96     13.12 o
   3  17   2       15.19       -4.21     18.15 o
   4  17   2       13.00        5.83      8.37 o
   5  17   2       29.89       22.70      8.80 o
   6  17   2        9.13       10.69      8.35 o
  -5  18   2        5.24       23.25     15.11 o
  -4  18   2       17.59       13.66     10.70 o
  -3  18   2       69.60       59.63     13.56 o
  -2  18   2       14.74        8.00     16.93 o
  -1  18   2       82.05       66.00     14.29 o
   0  18   2        3.01        9.55     10.46 o
   1  18   2       81.91       75.71     14.92 o
   2  18   2       15.18       15.70     11.17 o
   3  18   2       70.82       82.84     15.19 o
   4  18   2       17.82       14.85     16.62 o
   5  18   2        5.73       -0.66      9.86 o
  -3  19   2        4.62      -13.23     13.23 o
  -2  19   2       26.41       23.54     11.87 o
  -1  19   2       11.56       22.46     11.90 o
   0  19   2        6.82        2.57     12.22 o
   1  19   2       11.18       14.82     22.73 o
   2  19   2       26.06       27.70     25.22 o
   3  19   2        4.37       -7.36     13.75 o
   1   0   3    19105.90    19870.56    255.27 o
   2   0   3    19108.83    19421.61    200.46 o
   3   0   3     1300.71     1312.09     19.74 o
   4   0   3      359.16      356.96      9.58 o
   5   0   3      301.43      262.98      8.25 o
   6   0   3      477.32      454.80     10.54 o
   7   0   3        2.35        5.16      3.02 o
   8   0   3       70.32       68.73      5.80 o
   9   0   3      158.01      168.89     11.37 o
  10   0   3      142.30      157.59     15.36 o
  11   0   3        0.68        2.42      6.56 o
  12   0   3       17.41       16.07     12.13 o
 -12   1   3        4.45       31.18     14.23 o
 -11   1   3        5.51        7.49      8.98 o
 -10   1   3       34.45       27.12      6.83 o
  -9   1   3      111.73      104.84      9.60 o
  -8   1   3      752.07      749.90     28.02 o
  -7   1   3      419.00      403.66     16.17 o
  -6   1   3      160.09      153.36      6.45 o
  -5   1   3      233.20      265.47      7.32 o
  -4   1   3      406.00      412.63      8.43 o
  -3   1   3     6367.10     6398.38     72.07 o
  -2   1   3      545.89      501.46     12.27 o
  -1   1   3      350.81      335.15      8.23 o
   0   1   3      504.48      510.45     10.35 o
   1   1   3      352.83      342.26      6.67 o
   2   1   3      543.63      506.42      7.36 o
   3   1   3     6276.86     6296.16     55.27 o
   4   1   3      425.38      434.64      9.29 o
   5   1   3      234.27      254.40      6.48 o
   6   1   3      158.31      150.47      5.68 o
   7   1   3      402.91      402.79     11.36 o
   8   1   3      742.30      756.92     19.62 o
   9   1   3      108.47      120.09     13.99 o
  10   1   3       33.43       43.27      9.26 o
  11   1   3        5.23        0.56      6.77 o
  12   1   3        4.42       -5.74     11.39 o
 -12   2   3        6.93        7.53     11.95 o
 -11   2   3       69.03      108.69     20.28 o
 -10   2   3       25.52       23.74      7.84 o
  -9   2   3       17.30        3.88      4.83 o
  -8   2   3        5.50        4.04      4.53 o
  -7   2   3       15.53       20.63      5.08 o
  -6   2   3       66.99       74.41      5.16 o
  -5   2   3       66.16       63.97      4.20 o
  -4   2   3     2891.34     2793.92     31.93 o
  -3   2   3     3007.81     2937.22     44.82 o
  -2   2   3     1188.73     1159.51     22.57 o
  -1   2   3     1183.83     1169.33     14.32 o
   0   2   3      451.32      459.30     14.50 o
   1   2   3     1210.03     1153.40     15.79 o
   2   2   3     1262.42     1259.59     13.56 o
   3   2   3     3060.54     2949.61     25.60 o
   4   2   3     2912.23     2849.05     28.52 o
   5   2   3       65.69       75.26      4.75 o
   6   2   3       67.07       72.71      5.15 o
   7   2   3       15.30       14.40      3.63 o
   8   2   3        5.51        7.48      4.63 o
   9   2   3       16.99       17.88      4.81 o
  10   2   3       25.35       13.82      5.55 o
  11   2   3       69.37       85.04     18.83 o
  12   2   3        6.94        3.24     11.25 o
 -12   3   3        9.77        7.93     11.21 o
 -11   3   3       13.95       10.08      7.84 o
 -10   3   3       36.75       22.94      7.63 o
  -9   3   3      211.54      224.68     35.61 o
  -8   3   3      163.41      170.15     16.02 o
  -7   3   3      478.10      485.41     15.49 o
  -6   3   3      238.78      222.23      6.82 o
  -5   3   3      843.46      860.68     18.44 o
  -4   3   3      802.97      802.03     15.98 o
  -3   3   3     1836.60     1865.19     22.69 o
  -2   3   3      903.74      818.79     14.24 o
  -1   3   3     5421.62     5365.15     53.00 o
   0   3   3     1541.18     1527.37     15.73 o
   1   3   3     5493.01     5477.39     47.59 o
   2   3   3      903.64      823.18     10.33 o
   3   3   3     1873.56     1917.47     19.83 o
   4   3   3      790.64      769.58      9.82 o
   5   3   3      881.57      909.21     13.07 o
   6   3   3      250.92      244.63      8.10 o
   7   3   3      486.38      479.86     12.30 o
   8   3   3      166.50      177.69     17.59 o
   9   3   3      211.88      225.20     11.14 o
  10   3   3       37.01       51.44     15.26 o
  11   3   3       13.85        3.67      7.39 o
  12   3   3        9.58       24.83     13.01 o
 -12   4   3        4.99        4.02      9.12 o
 -11   4   3       17.36       36.19     10.03 o
 -10   4   3       12.40       12.49      9.61 o
  -9   4   3       11.77       15.68      6.89 o
  -8   4   3      178.27      181.15     16.49 o
  -7   4   3      111.47      112.65     11.48 o
  -6   4   3       54.38       62.44      5.00 o
  -5   4   3      487.92      534.96     11.49 o
  -4   4   3     1383.60     1409.24     17.06 o
  -3   4   3     2451.53     2350.03     29.67 o
  -2   4   3      751.53      723.06     11.65 o
  -1   4   3       36.35       44.12      2.80 o
   0   4   3     2570.87     2564.56     24.82 o
   1   4   3       30.71       44.38      2.33 o
   2   4   3      722.66      727.81      9.55 o
   3   4   3     2433.05     2365.68     21.80 o
   4   4   3     1349.34     1375.49     16.29 o
   5   4   3      482.78      504.88      9.12 o
   6   4   3       52.93       68.90      4.88 o
   7   4   3      113.03      118.94      8.51 o
   8   4   3      176.02      182.00     13.89 o
   9   4   3       11.48       10.12      5.48 o
  10   4   3       12.62       10.88      6.87 o
  11   4   3       17.69       14.87      9.09 o
  12   4   3        4.99       -6.31     10.20 o
 -12   5   3        1.27       13.46     10.05 o
 -11   5   3       22.73       17.88      9.24 o
 -10   5   3        4.40        7.85      7.40 o
  -9   5   3       69.40       65.60     10.91 o
  -8   5   3       36.10       38.21      8.44 o
  -7   5   3      598.22      666.08     18.65 o
  -6   5   3       55.68       44.29      7.51 o
  -5   5   3      161.10      161.37      5.59 o
  -4   5   3     1400.14     1388.66     20.62 o
  -3   5   3      812.22      823.14     13.97 o
  -2   5   3     1184.35     1209.66     17.47 o
  -1   5   3     1292.13     1276.54     17.23 o
   0   5   3      205.42      215.50      5.05 o
   1   5   3     1295.76     1273.80     14.83 o
   2   5   3     1226.92     1273.90     14.51 o
   3   5   3      775.06      820.01     10.66 o
   4   5   3     1395.03     1433.50     16.18 o
   5   5   3      151.70      158.04      7.46 o
   6   5   3       57.35       63.58      9.56 o
   7   5   3      607.32      652.01     19.58 o
   8   5   3       37.12       50.65      9.17 o
   9   5   3       68.75       79.48      9.13 o
  10   5   3        4.63        7.21     13.55 o
  11   5   3       22.59       11.95      8.76 o
  12   5   3        1.21       17.98      9.90 o
 -12   6   3       26.17       17.82     14.36 o
 -11   6   3        4.25       -2.84      7.65 o
 -10   6   3       29.46       48.81     11.61 o
  -9   6   3        5.06       11.67      6.85 o
  -8   6   3      313.89      355.27    100.94 o
  -7   6   3       85.88      106.56      9.07 o
  -6   6   3       67.64       63.14      7.11 o
  -5   6   3      440.70      450.25     11.37 o
  -4   6   3      704.20      750.67     14.49 o
  -3   6   3      288.38      303.41      8.47 o
  -2   6   3      929.94      920.11     15.10 o
  -1   6   3     1382.00     1281.30     18.05 o
   0   6   3      947.39      978.76     11.92 o
   1   6   3     1385.60     1277.50     15.44 o
   2   6   3      916.69      908.15     11.87 o
   3   6   3      307.34      310.89      7.42 o
   4   6   3      690.53      758.05     11.38 o
   5   6   3      456.42      465.33     12.98 o
   6   6   3       71.74       68.38     13.29 o
   7   6   3       88.29      132.02     15.35 o
   8   6   3      312.14      317.73     25.54 o
   9   6   3        4.97        2.92      6.92 o
  10   6   3       29.68       37.12     15.52 o
  11   6   3        4.39       12.43      8.83 o
  12   6   3       26.48       35.43     16.29 o
 -12   7   3        6.71       17.87     14.84 o
 -11   7   3       16.76       24.71     10.06 o
 -10   7   3       59.55       68.24     17.49 o
  -9   7   3       54.71       56.52     11.11 o
  -8   7   3      193.55      177.12     16.03 o
  -7   7   3      248.96      256.65     24.52 o
  -6   7   3      403.40      424.43     20.32 o
  -5   7   3      432.78      434.53     11.78 o
  -4   7   3      488.67      470.64     15.30 o
  -3   7   3      464.18      469.99     12.58 o
  -2   7   3      756.44      679.74     13.27 o
  -1   7   3      988.01     1042.28     16.47 o
   0   7   3        6.23        8.08      1.62 o
   1   7   3      976.94     1035.02     13.94 o
   2   7   3      749.30      711.80     10.37 o
   3   7   3      483.74      491.00      9.81 o
   4   7   3      505.52      483.53     14.31 o
   5   7   3      433.39      466.27     14.85 o
   6   7   3      408.89      407.02     27.62 o
   7   7   3      247.95      253.24     15.92 o
   8   7   3      198.14      193.77     32.91 o
   9   7   3       55.44       33.07      9.68 o
  10   7   3       60.44       51.14     14.91 o
  11   7   3       17.17       29.96     23.63 o
  12   7   3        6.87       34.51     16.20 o
 -11   8   3        7.39        7.96      8.44 o
 -10   8   3        4.37        6.64      7.80 o
  -9   8   3       10.31       -1.05      7.43 o
  -8   8   3       10.42       15.39      7.62 o
  -7   8   3      279.86      261.37     15.82 o
  -6   8   3       34.03       48.33      7.07 o
  -5   8   3      124.62      128.60      7.41 o
  -4   8   3      358.43      337.46     11.39 o
  -3   8   3      349.57      359.57     10.88 o
  -2   8   3     1154.94     1178.88     25.45 o
  -1   8   3      341.28      322.75      8.78 o
   0   8   3      396.16      462.11      8.06 o
   1   8   3      342.52      315.86      6.43 o
   2   8   3     1185.13     1183.58     15.79 o
   3   8   3      342.22      344.14     12.07 o
   4   8   3      344.36      316.46     12.17 o
   5   8   3      123.71      119.98      8.84 o
   6   8   3       33.59       32.16      7.87 o
   7   8   3      279.82      300.26     17.45 o
   8   8   3       10.56       11.86      7.64 o
   9   8   3       10.91        4.37      7.43 o
  10   8   3        4.41       13.50      7.89 o
  11   8   3        7.18       18.32      9.84 o
 -11   9   3        1.26       -0.26     14.19 o
 -10   9   3       21.43       12.10      9.32 o
  -9   9   3       44.29       26.99     10.09 o
  -8   9   3      149.62      108.84     14.18 o
  -7   9   3       31.59       30.52      6.95 o
  -6   9   3      201.96      209.80     12.22 o
  -5   9   3      189.52      204.66      9.35 o
  -4   9   3      208.79      200.36     10.27 o
  -3   9   3      171.55      167.22      8.93 o
  -2   9   3      788.69      789.03     15.73 o
  -1   9   3      120.59      120.24      6.15 o
   0   9   3     1396.10     1443.59     17.01 o
   1   9   3      124.58      112.22      4.33 o
   2   9   3      788.30      797.05     18.90 o
   3   9   3      175.32      173.72      9.59 o
   4   9   3      211.85      209.99     13.90 o
   5   9   3      196.18      212.22     11.45 o
   6   9   3      198.00      186.03     14.49 o
   7   9   3       30.39       28.72      7.84 o
   8   9   3      145.74      135.31     14.33 o
   9   9   3       44.03       19.69      7.30 o
  10   9   3       21.39        2.03      8.19 o
  11   9   3        1.15       27.81     14.28 o
 -11  10   3       10.35       27.98     18.30 o
 -10  10   3        4.54        3.97      9.46 o
  -9  10   3        8.76        6.85      9.03 o
  -8  10   3       93.20       96.33     16.62 o
  -7  10   3      240.33      243.99     14.13 o
  -6  10   3        0.29       -2.97      4.30 o
  -5  10   3       53.19       49.15      5.91 o
  -4  10   3      440.76      462.95     13.32 o
  -3  10   3      547.28      539.02     14.74 o
  -2  10   3      259.53      266.60      9.42 o
  -1  10   3      629.79      629.49     16.42 o
   0  10   3      141.49      142.81      5.35 o
   1  10   3      622.21      627.57     11.76 o
   2  10   3      262.93      283.92     19.32 o
   3  10   3      546.11      549.06     16.62 o
   4  10   3      442.09      431.29     28.07 o
   5  10   3       56.99       59.54      7.83 o
   6  10   3        0.18        5.82      4.98 o
   7  10   3      237.01      233.84     34.34 o
   8  10   3       93.57       86.39     12.96 o
   9  10   3        8.25        4.03      6.85 o
  10  10   3        4.40        1.44     11.93 o
  11  10   3       10.55       23.38     13.40 o
 -10  11   3        0.94       34.03     16.90 o
  -9  11   3       18.40       10.89      8.77 o
  -8  11   3       14.91        1.33      7.45 o
  -7  11   3       88.39       79.06      9.66 o
  -6  11   3       29.91       22.55      7.86 o
  -5  11   3       15.87        4.65      6.58 o
  -4  11   3      126.02      124.89      8.21 o
  -3  11   3      285.63      294.59     10.68 o
  -2  11   3      658.80      682.87     15.73 o
  -1  11   3       11.45       14.46      4.31 o
   0  11   3      751.85      761.03     13.82 o
   1  11   3       10.83        6.75      5.20 o
   2  11   3      669.89      689.72     18.91 o
   3  11   3      279.88      265.30     13.49 o
   4  11   3      124.04      129.20     16.79 o
   5  11   3       16.81       13.19      5.67 o
   6  11   3       30.06       37.74      7.22 o
   7  11   3       90.13       75.73     13.84 o
   8  11   3       15.79        1.92      7.42 o
   9  11   3       18.71       28.22      8.64 o
  10  11   3        1.04        1.45     13.27 o
 -10  12   3       41.57       57.10     20.23 o
  -9  12   3       11.89       26.55     11.45 o
  -8  12   3       10.93        8.24      8.05 o
  -7  12   3       48.07       58.07     12.66 o
  -6  12   3       23.41       27.73      6.94 o
  -5  12   3       67.27       76.83      7.69 o
  -4  12   3       45.33       38.53      5.85 o
  -3  12   3      722.33      697.27     19.97 o
  -2  12   3      152.97      156.69     15.54 o
  -1  12   3      239.43      244.21     11.49 o
   0  12   3       56.56       67.15      9.95 o
   1  12   3      231.34      228.21     11.92 o
   2  12   3      155.50      137.22     10.04 o
   3  12   3      719.26      731.60     25.36 o
   4  12   3       45.28       44.51     10.93 o
   5  12   3       64.36       41.50      7.62 o
   6  12   3       24.70       21.38      6.64 o
   7  12   3       49.06       57.77     15.35 o
   8  12   3       10.48       13.87      8.68 o
   9  12   3       11.43       15.87      7.92 o
  10  12   3       41.35       69.67     22.29 o
  -9  13   3        6.82        2.50     14.36 o
  -8  13   3        1.29       -7.55      7.55 o
  -7  13   3       39.62       36.90     11.85 o
  -6  13   3        9.59       -1.00      5.63 o
  -5  13   3       53.63       54.35      7.12 o
  -4  13   3       36.85       35.50      6.05 o
  -3  13   3      233.97      261.82     13.47 o
  -2  13   3      682.19      725.10     21.05 o
  -1  13   3      243.85      230.23     16.38 o
   0  13   3      134.63      146.61     14.19 o
   1  13   3      247.86      237.55     15.75 o
   2  13   3      682.59      711.19     38.51 o
   3  13   3      237.37      251.49     13.77 o
   4  13   3       38.05       37.77      8.41 o
   5  13   3       53.75       61.43      9.26 o
   6  13   3        8.95       16.93      8.50 o
   7  13   3       39.51       42.59     12.34 o
   8  13   3        1.57        1.62      7.92 o
   9  13   3        6.88      -10.22     13.20 o
  -8  14   3       22.57       19.42     10.61 o
  -7  14   3       34.90       34.46      8.66 o
  -6  14   3       18.15        8.03      6.27 o
  -5  14   3       91.40       83.84      8.71 o
  -4  14   3       60.90       41.22     10.18 o
  -3  14   3       69.01       61.23      8.34 o
  -2  14   3      261.65      278.19     35.83 o
  -1  14   3        6.22        8.33      7.14 o
   0  14   3        2.82       -3.15      6.58 o
   1  14   3        5.43        7.00      7.71 o
   2  14   3      262.33      281.90     22.38 o
   3  14   3       72.37       80.45      9.78 o
   4  14   3       59.32       49.21      8.33 o
   5  14   3       92.07       84.17     12.47 o
   6  14   3       17.68       18.62      7.22 o
   7  14   3       34.77       42.89      9.34 o
   8  14   3       23.39       21.03     13.97 o
  -8  15   3        8.89        1.97     14.45 o
  -7  15   3       17.55       15.20      8.12 o
  -6  15   3       23.00       16.40      7.43 o
  -5  15   3        1.90        2.28      7.90 o
  -4  15   3       27.44       19.34      7.11 o
  -3  15   3       98.31      107.79     14.89 o
  -2  15   3       29.34       22.93      8.88 o
  -1  15   3      238.17      267.73     19.06 o
   0  15   3        4.75        7.15      7.93 o
   1  15   3      240.52      221.57     18.16 o
   2  15   3       29.97        9.77      8.51 o
   3  15   3       99.83      116.00     18.14 o
   4  15   3       27.45       23.37      7.49 o
   5  15   3        2.15       -5.86      5.86 o
   6  15   3       22.29       28.92      8.58 o
   7  15   3       18.78        8.59      6.85 o
   8  15   3        8.28      -12.87     15.68 o
  -7  16   3        6.20        3.90     11.87 o
  -6  16   3        0.69        1.62      8.13 o
  -5  16   3       20.60       16.82      9.51 o
  -4  16   3       19.29        3.83     11.41 o
  -3  16   3       37.66       27.65      9.66 o
  -2  16   3        4.19       -4.20      6.84 o
  -1  16   3       43.50       45.44     11.36 o
   0  16   3        6.54        5.43      7.97 o
   1  16   3       42.14       42.27     11.04 o
   2  16   3        4.17        9.25     10.51 o
   3  16   3       34.98       25.24     10.25 o
   4  16   3       19.21       15.84      8.72 o
   5  16   3       19.85       18.36      8.23 o
   6  16   3        0.56       -4.06     10.71 o
   7  16   3        5.96        3.97      8.16 o
  -6  17   3        0.54        5.24     19.29 o
  -5  17   3        4.86       32.49     14.93 o
  -4  17   3       10.77       -3.34      8.37 o
  -3  17   3       13.14       23.25     12.20 o
  -2  17   3        3.41        3.89      8.51 o
  -1  17   3       20.15       16.58     16.27 o
   0  17   3       29.75       35.96     11.15 o
   1  17   3       20.39       20.60     10.75 o
   2  17   3        3.03       -4.91      8.20 o
   3  17   3       12.34        2.06      8.31 o
   4  17   3       10.48       10.29      9.36 o
   5  17   3        5.04        3.07      7.50 o
   6  17   3        0.59       -0.88      7.52 o
  -4  18   3       19.40       22.56     10.67 o
  -3  18   3        0.32        6.64      9.25 o
  -2  18   3       28.62       28.25     19.29 o
  -1  18   3        5.28        2.54      8.15 o
   0  18   3       79.89       89.18     15.43 o
   1  18   3        5.37        6.97     10.59 o
   2  18   3       28.57       34.75     11.94 o
   3  18   3        0.23       11.18      9.65 o
   4  18   3       20.46       16.26     11.04 o
  -2  19   3       15.59       29.11     12.61 o
  -1  19   3        4.72        5.92     11.91 o
   0  19   3        5.40       -4.91     10.10 o
   1  19   3        4.59        1.32     15.20 o
   2  19   3       15.65        6.90     11.54 o
   0   0   4     8232.89     7575.00    142.90 o
   1   0   4     3021.17     2906.41     42.16 o
   2   0   4    26842.31    27400.33    244.49 o
   3   0   4      321.12      352.33     10.64 o
   4   0   4      248.49      243.54      7.96 o
   5   0   4      972.26      962.22     31.98 o
   6   0   4      891.58      896.40     19.22 o
   7   0   4      737.40      739.26     19.93 o
   8   0   4       61.79       65.26      6.74 o
   9   0   4        3.05        7.42      6.13 o
  10   0   4        3.56       11.36      7.60 o
  11   0   4        0.41       -3.16      6.23 o
  12   0   4       44.96       26.01     12.35 o
 -12   1   4        3.25        7.14     10.29 o
 -11   1   4       10.14       15.76     11.17 o
 -10   1   4      137.54      149.04     11.90 o
  -9   1   4       69.65       59.19      7.00 o
  -8   1   4      177.45      180.17      9.10 o
  -7   1   4     1077.37     1123.19     23.47 o
  -6   1   4      164.33      184.25      9.99 o
  -5   1   4      458.74      519.55     10.37 o
  -4   1   4     1490.46     1439.41     29.22 o
  -3   1   4     1658.97     1617.94     30.02 o
  -2   1   4     3239.09     3202.26     40.87 o
  -1   1   4    15771.36    15970.53    168.68 o
   0   1   4      385.90      351.07     14.49 o
   1   1   4    15875.32    16078.58    168.19 o
   2   1   4     3218.75     3146.49     37.89 o
   3   1   4     1653.81     1655.85     17.94 o
   4   1   4     1474.69     1435.06     17.63 o
   5   1   4      467.10      528.69     11.53 o
   6   1   4      157.59      173.02      7.33 o
   7   1   4     1079.37     1114.02     24.06 o
   8   1   4      174.77      171.27      8.87 o
   9   1   4       70.11       67.95      7.18 o
  10   1   4      136.60      128.65     14.04 o
  11   1   4       10.75        6.21      6.83 o
  12   1   4        3.15        5.61     11.47 o
 -12   2   4        3.55       21.81     12.79 o
 -11   2   4        1.65        3.50      9.28 o
 -10   2   4       27.22       34.88      9.10 o
  -9   2   4        5.86        8.95      5.32 o
  -8   2   4      311.08      319.03     13.61 o
  -7   2   4      542.37      517.65     15.05 o
  -6   2   4       12.90       19.62      4.39 o
  -5   2   4      196.78      170.85      7.28 o
  -4   2   4     1166.78     1222.19     22.75 o
  -3   2   4      143.35      144.53      7.69 o
  -2   2   4     2459.10     2408.61     31.10 o
  -1   2   4    16195.17    16237.96    146.70 o
   0   2   4      463.11      387.68      6.78 o
   1   2   4    16203.33    16148.68    169.02 o
   2   2   4     2474.75     2353.58     23.39 o
   3   2   4      127.25      142.04      4.31 o
   4   2   4     1194.78     1246.19     14.20 o
   5   2   4      212.25      197.25      5.36 o
   6   2   4       14.78       19.05      2.98 o
   7   2   4      536.85      482.25     12.67 o
   8   2   4      314.59      311.69     13.38 o
   9   2   4        5.99       -2.22      4.20 o
  10   2   4       26.65       22.41      6.67 o
  11   2   4        1.64       -0.74      9.15 o
  12   2   4        3.66        2.32     11.69 o
 -12   3   4       31.21       14.76     13.79 o
 -11   3   4       36.51       28.73     10.47 o
 -10   3   4        4.94       12.44      9.11 o
  -9   3   4      412.67      415.47     21.06 o
  -8   3   4      253.02      285.69     19.29 o
  -7   3   4       88.06       86.19      7.83 o
  -6   3   4      377.66      381.96     12.06 o
  -5   3   4       35.77       32.32      4.15 o
  -4   3   4      131.74      125.38      8.29 o
  -3   3   4      184.28      194.60      7.52 o
  -2   3   4     1967.67     2003.31     27.32 o
  -1   3   4     2741.66     2654.62     23.24 o
   0   3   4    12922.75    12766.94    139.86 o
   1   3   4     2685.27     2580.17     33.34 o
   2   3   4     1965.44     2002.28     18.89 o
   3   3   4      168.04      179.03      4.74 o
   4   3   4      136.59      131.48      5.31 o
   5   3   4       32.52       28.53      2.59 o
   6   3   4      376.68      379.91      7.83 o
   7   3   4       91.08       95.67      6.40 o
   8   3   4      255.29      282.45     12.80 o
   9   3   4      409.06      410.12     20.19 o
  10   3   4        5.13       10.86      7.28 o
  11   3   4       36.68       32.27     10.27 o
  12   3   4       31.40       42.61     15.55 o
 -12   4   4       10.39        7.61      8.98 o
 -11   4   4        4.67        9.44      9.05 o
 -10   4   4       28.89       27.23      8.75 o
  -9   4   4       37.23       38.09      9.42 o
  -8   4   4      138.45      160.19     14.05 o
  -7   4   4      312.45      285.40     16.42 o
  -6   4   4       32.64       31.36      4.20 o
  -5   4   4       19.11       21.84      6.14 o
  -4   4   4     4429.48     4512.45     48.50 o
  -3   4   4     4350.37     4321.17     45.81 o
  -2   4   4      320.44      319.00      7.20 o
  -1   4   4     3404.70     3305.94     28.90 o
   0   4   4     1553.41     1497.55     16.39 o
   1   4   4     3413.63     3334.34     35.36 o
   2   4   4      325.25      324.17      7.26 o
   3   4   4     4307.31     4292.98     39.85 o
   4   4   4     4397.54     4470.36     42.28 o
   5   4   4       18.73       18.05      2.50 o
   6   4   4       36.43       36.92      4.69 o
   7   4   4      304.54      288.24     12.12 o
   8   4   4      139.45      144.68      9.86 o
   9   4   4       37.23       20.31      7.49 o
  10   4   4       28.84       36.60      9.55 o
  11   4   4        4.55       -4.33      6.38 o
  12   4   4       10.61       36.35     14.93 o
 -12   5   4       11.89        7.60      8.80 o
 -11   5   4        1.26        0.18      7.76 o
 -10   5   4       16.68       13.65      7.84 o
  -9   5   4       24.54       18.90     11.96 o
  -8   5   4       19.57       23.63      7.79 o
  -7   5   4      319.66      305.93     17.25 o
  -6   5   4      646.04      634.82     34.89 o
  -5   5   4       58.36       61.83      4.63 o
  -4   5   4     1284.93     1336.95     19.94 o
  -3   5   4     2173.17     2222.05     27.91 o
  -2   5   4      685.19      696.98     12.25 o
  -1   5   4      164.22      154.75      5.13 o
   0   5   4       52.16       60.69      4.34 o
   1   5   4      181.19      181.11      4.67 o
   2   5   4      705.82      723.86     10.26 o
   3   5   4     2156.88     2267.12     23.85 o
   4   5   4     1283.38     1349.19     16.16 o
   5   5   4       56.05       67.37      4.42 o
   6   5   4      646.11      654.22     17.04 o
   7   5   4      317.23      309.33     12.45 o
   8   5   4       20.64       11.32      8.17 o
   9   5   4       25.53       19.52      8.06 o
  10   5   4       17.56       22.48      8.30 o
  11   5   4        1.36       -6.65      7.06 o
  12   5   4       11.59        7.49      9.47 o
 -12   6   4        0.83        4.38     12.39 o
 -11   6   4        2.93       -7.36      7.36 o
 -10   6   4       62.76       63.24     12.92 o
  -9   6   4      101.62       79.62     15.63 o
  -8   6   4      226.49      224.05     17.17 o
  -7   6   4      206.07      182.15     15.06 o
  -6   6   4       72.70       80.73      7.54 o
  -5   6   4      195.31      211.12     14.16 o
  -4   6   4      175.34      182.50      7.09 o
  -3   6   4      280.82      279.45      8.15 o
  -2   6   4     1476.00     1462.80     20.93 o
  -1   6   4      229.05      246.63      6.89 o
   0   6   4      616.26      616.18      8.81 o
   1   6   4      233.65      238.73      5.81 o
   2   6   4     1525.98     1539.86     17.77 o
   3   6   4      299.91      294.36      5.98 o
   4   6   4      178.59      193.98      6.48 o
   5   6   4      191.59      221.34     18.63 o
   6   6   4       69.82       71.51     11.12 o
   7   6   4      212.56      192.62     31.91 o
   8   6   4      232.65      216.24     15.67 o
   9   6   4       99.59       92.01     12.26 o
  10   6   4       62.66       39.60     10.18 o
  11   6   4        2.95        0.32      7.69 o
  12   6   4        0.84       14.54     13.22 o
 -11   7   4       38.76       51.80     12.53 o
 -10   7   4        5.58        2.53      7.63 o
  -9   7   4       50.81       50.39     11.07 o
  -8   7   4       22.41       12.19      7.88 o
  -7   7   4      468.96      475.02     34.92 o
  -6   7   4       35.35       31.84      7.42 o
  -5   7   4       18.45       12.45      5.20 o
  -4   7   4        0.43        2.78      2.63 o
  -3   7   4       47.32       47.61      4.33 o
  -2   7   4      258.32      262.42      8.01 o
  -1   7   4      103.41       93.26      6.13 o
   0   7   4     3637.00     3860.97     34.18 o
   1   7   4      110.08       99.86      4.27 o
   2   7   4      255.22      267.87      6.22 o
   3   7   4       43.57       47.57      2.74 o
   4   7   4        0.63        7.37      3.41 o
   5   7   4       17.27       11.42      5.68 o
   6   7   4       34.08       39.96      8.06 o
   7   7   4      474.80      458.63     22.12 o
   8   7   4       22.19        8.10      7.00 o
   9   7   4       51.23       37.36     13.42 o
  10   7   4        5.81        8.07      7.29 o
  11   7   4       39.50       34.63     18.39 o
 -11   8   4       27.16       27.74     11.19 o
 -10   8   4       28.57       26.82     10.85 o
  -9   8   4      214.54      230.81     19.31 o
  -8   8   4       25.58       18.46      8.41 o
  -7   8   4      127.19      143.37     12.18 o
  -6   8   4      168.71      188.82     11.43 o
  -5   8   4     1586.68     1595.37     25.96 o
  -4   8   4      379.60      355.76     10.68 o
  -3   8   4      415.15      451.20     11.52 o
  -2   8   4      287.81      277.36      9.46 o
  -1   8   4      478.82      475.42     10.94 o
   0   8   4     1175.38     1203.47     14.63 o
   1   8   4      503.19      499.15      9.43 o
   2   8   4      293.43      294.09      8.60 o
   3   8   4      410.29      451.97     14.00 o
   4   8   4      378.73      413.25     13.94 o
   5   8   4     1619.66     1644.97     42.95 o
   6   8   4      175.64      160.36     13.49 o
   7   8   4      129.09      111.68     12.63 o
   8   8   4       25.32       19.58      7.88 o
   9   8   4      214.68      256.77     18.84 o
  10   8   4       28.30       27.51      9.50 o
  11   8   4       27.28       16.07     12.48 o
 -11   9   4        0.90        2.58     13.53 o
 -10   9   4        0.45       -4.34      9.07 o
  -9   9   4       62.85       61.42     21.61 o
  -8   9   4       18.79       11.43      8.48 o
  -7   9   4       22.13       24.51      6.75 o
  -6   9   4      349.55      339.23     14.68 o
  -5   9   4       25.80       37.88      5.23 o
  -4   9   4      298.50      268.40      9.70 o
  -3   9   4      464.83      459.40     12.22 o
  -2   9   4        5.18        8.98      3.12 o
  -1   9   4      209.88      226.45      7.90 o
   0   9   4      208.95      222.52      5.94 o
   1   9   4      212.57      234.02      6.79 o
   2   9   4        4.73       10.33      3.58 o
   3   9   4      454.36      444.20     14.52 o
   4   9   4      306.29      281.13     12.19 o
   5   9   4       27.95       31.80      6.18 o
   6   9   4      345.71      337.85     19.27 o
   7   9   4       21.39        5.87     13.36 o
   8   9   4       19.43       19.63      8.12 o
   9   9   4       60.82       43.03     10.72 o
  10   9   4        0.43        0.83      6.20 o
  11   9   4        0.97        6.96     12.22 o
 -10  10   4        4.44        8.11      9.94 o
  -9  10   4        9.21       11.66      9.46 o
  -8  10   4        6.16       -3.21      7.90 o
  -7  10   4        0.20       -3.51      4.94 o
  -6  10   4       41.98       27.82      6.67 o
  -5  10   4      366.30      370.59     12.42 o
  -4  10   4      133.51      134.87      8.04 o
  -3  10   4      409.47      398.20     12.99 o
  -2  10   4      103.90      103.36      6.55 o
  -1  10   4        6.07        1.64      2.63 o
   0  10   4      530.25      534.03     11.04 o
   1  10   4        5.82        5.79      3.40 o
   2  10   4      102.13      120.01     10.05 o
   3  10   4      422.37      380.06     13.97 o
   4  10   4      137.63      128.11      9.60 o
   5  10   4      361.29      330.47     14.53 o
   6  10   4       42.91       37.25      7.15 o
   7  10   4        0.46        5.67      6.29 o
   8  10   4        5.70       13.80      8.70 o
   9  10   4        9.41       20.18     11.08 o
  10  10   4        4.41        2.94      7.24 o
 -10  11   4       24.95       35.43     17.65 o
  -9  11   4       41.50       38.04     13.01 o
  -8  11   4       45.04       29.15      9.97 o
  -7  11   4        1.66        0.43      8.86 o
  -6  11   4        8.16        8.42      8.46 o
  -5  11   4      299.05      305.09     14.43 o
  -4  11   4      257.55      257.12     10.66 o
  -3  11   4       73.24       75.16      6.50 o
  -2  11   4      366.97      380.41     17.26 o
  -1  11   4       76.08       68.91      5.84 o
   0  11   4        3.09        3.94      3.26 o
   1  11   4       79.72       82.30     10.98 o
   2  11   4      366.30      361.50     13.80 o
   3  11   4       72.79       72.60      9.61 o
   4  11   4      254.87      246.74     16.44 o
   5  11   4      293.75      316.99     14.80 o
   6  11   4        8.99       11.59      6.03 o
   7  11   4        1.95        3.28      7.14 o
   8  11   4       46.05       34.94      9.63 o
   9  11   4       41.51       45.96     11.97 o
  10  11   4       24.99       25.28     12.22 o
 -10  12   4        0.13       -8.63     14.10 o
  -9  12   4        9.26        2.88     10.05 o
  -8  12   4       22.58       43.05     22.20 o
  -7  12   4       19.30       10.75      6.29 o
  -6  12   4       14.21        2.64      5.90 o
  -5  12   4      193.78      199.21     10.64 o
  -4  12   4      213.31      208.92     10.38 o
  -3  12   4      989.66      984.28     20.87 o
  -2  12   4       23.28       13.73      5.19 o
  -1  12   4      339.67      334.23     10.02 o
   0  12   4       12.58       16.21      6.61 o
   1  12   4      344.27      333.39     17.77 o
   2  12   4       20.01       22.29      5.67 o
   3  12   4      993.72      985.32     41.33 o
   4  12   4      204.64      205.53     13.39 o
   5  12   4      196.29      190.81     12.73 o
   6  12   4       13.62        9.22      5.75 o
   7  12   4       20.90       28.55      9.32 o
   8  12   4       22.88       32.18     10.00 o
   9  12   4        9.23        9.67      7.90 o
  10  12   4        0.14        6.41     10.63 o
  -9  13   4       16.27       34.16     18.09 o
  -8  13   4       20.19        2.63     10.14 o
  -7  13   4       85.14       91.24     11.16 o
  -6  13   4        9.16        2.70      6.07 o
  -5  13   4       50.71       42.22      7.74 o
  -4  13   4       34.12       25.01      5.58 o
  -3  13   4      385.60      396.57     15.85 o
  -2  13   4      303.57      288.99     18.08 o
  -1  13   4      381.60      376.19     19.47 o
   0  13   4       25.89       13.80      7.26 o
   1  13   4      382.97      377.72     19.90 o
   2  13   4      297.76      285.20     15.08 o
   3  13   4      384.42      373.49     15.96 o
   4  13   4       37.41       48.85      9.20 o
   5  13   4       51.78       55.14      8.52 o
   6  13   4        8.75        6.29      9.10 o
   7  13   4       85.55       62.96     11.79 o
   8  13   4       21.00       18.57     17.23 o
   9  13   4       16.71        7.74     10.63 o
  -8  14   4        1.09       10.90     13.14 o
  -7  14   4        2.33       -6.85      6.85 o
  -6  14   4        2.49       -3.97      5.78 o
  -5  14   4       91.99      121.62     11.74 o
  -4  14   4      234.18      251.54     14.29 o
  -3  14   4      132.50      130.75     11.07 o
  -2  14   4       36.16       32.28      9.47 o
  -1  14   4      263.26      233.56     17.37 o
   0  14   4        0.34       -3.85      5.95 o
   1  14   4      258.50      260.96     19.93 o
   2  14   4       37.43       21.35      6.69 o
   3  14   4      133.90      134.88     11.44 o
   4  14   4      238.75      265.44     15.05 o
   5  14   4       90.43       83.96     11.35 o
   6  14   4        2.51       10.64      6.91 o
   7  14   4        2.20       23.98     10.09 o
   8  14   4        0.98        7.62     12.96 o
  -8  15   4       62.44       55.40     19.84 o
  -7  15   4       12.43       14.95      7.68 o
  -6  15   4       16.19       -2.10      7.55 o
  -5  15   4       96.18      100.01     31.31 o
  -4  15   4       28.67       20.08      8.68 o
  -3  15   4       13.47        7.57     14.04 o
  -2  15   4       76.95       64.82     11.83 o
  -1  15   4       57.03       44.17     10.29 o
   0  15   4      279.36      300.32     20.38 o
   1  15   4       58.24       58.99     13.14 o
   2  15   4       77.76       64.17     11.96 o
   3  15   4       13.54       21.04      6.98 o
   4  15   4       28.51       14.69      7.01 o
   5  15   4       96.46      106.04     11.90 o
   6  15   4       15.90        3.42      7.09 o
   7  15   4       12.48       13.24     13.61 o
   8  15   4       62.73       62.36     27.19 o
  -7  16   4        6.23        2.45     12.00 o
  -6  16   4       33.81       53.25     12.15 o
  -5  16   4       13.74       37.18     12.96 o
  -4  16   4       16.42        7.31      8.57 o
  -3  16   4       14.16       19.93      9.23 o
  -2  16   4      208.05      183.10     17.42 o
  -1  16   4       25.06       26.96      9.07 o
   0  16   4       48.44       62.63     15.04 o
   1  16   4       25.48       32.11     10.67 o
   2  16   4      204.35      208.06     19.33 o
   3  16   4       13.72       15.65      8.94 o
   4  16   4       17.27       27.72      8.10 o
   5  16   4       13.82       19.34      8.04 o
   6  16   4       34.25       32.52     10.81 o
   7  16   4        5.93        6.15      9.72 o
  -6  17   4       15.38       44.80     16.20 o
  -5  17   4        8.54       -3.90     11.60 o
  -4  17   4       18.18       13.16      9.82 o
  -3  17   4        5.64        5.89     12.11 o
  -2  17   4        3.31        1.93      8.21 o
  -1  17   4        5.75       12.04      8.64 o
   0  17   4       31.55       40.88     12.00 o
   1  17   4        5.41        5.80      8.89 o
   2  17   4        3.01       -2.33      8.74 o
   3  17   4        5.81        8.36      9.42 o
   4  17   4       17.81        9.79      8.76 o
   5  17   4        8.61       15.58      8.25 o
   6  17   4       15.55       -0.38     12.83 o
  -4  18   4       17.14       30.81     11.15 o
  -3  18   4       12.52        6.16      8.90 o
  -2  18   4        1.03       11.86      9.62 o
  -1  18   4       11.52       13.33      9.64 o
   0  18   4       13.71       10.61     10.80 o
   1  18   4       12.31        5.52      9.94 o
   2  18   4        0.95       -2.11     10.31 o
   3  18   4       12.03       18.29     10.87 o
   4  18   4       17.89       18.02     10.39 o
  -2  19   4        6.41       10.96     10.55 o
  -1  19   4        7.40        9.64     10.56 o
   0  19   4        1.58        9.55     11.22 o
   1  19   4        7.34        5.50     11.31 o
   2  19   4        6.68      -12.61     12.61 o
   1   0   5    12164.80    11647.34    124.75 o
   2   0   5     2296.29     2099.24     28.00 o
   3   0   5     2216.49     2176.70     25.77 o
   4   0   5       91.61      110.37      5.16 o
   5   0   5      766.94      784.44     14.34 o
   6   0   5      908.88     1001.55     20.86 o
   7   0   5       18.96       17.19      4.35 o
   8   0   5       19.23       21.87      4.76 o
   9   0   5      139.10      147.52      9.14 o
  10   0   5      108.00      132.48     16.22 o
  11   0   5        0.40        2.60      8.01 o
  12   0   5        4.24       17.21     12.52 o
 -12   1   5       11.99       24.87     13.09 o
 -11   1   5       49.18       45.41     13.62 o
 -10   1   5      104.87      116.63     13.58 o
  -9   1   5       31.64       47.54      6.35 o
  -8   1   5       40.20       50.94     10.49 o
  -7   1   5       84.60       92.57      7.42 o
  -6   1   5       33.51       32.39      8.39 o
  -5   1   5      892.35      924.49     47.97 o
  -4   1   5     4365.93     4448.13     55.24 o
  -3   1   5     1073.19     1018.76     15.80 o
  -2   1   5     2282.29     2382.09     26.75 o
  -1   1   5     5764.92     5693.47     63.72 o
   0   1   5    45177.87    49203.79    786.62 o
   1   1   5     5754.63     5547.51     63.11 o
   2   1   5     2249.01     2306.84     30.12 o
   3   1   5     1081.60     1015.90     17.01 o
   4   1   5     4400.92     4416.90     41.82 o
   5   1   5      915.21      988.91     13.44 o
   6   1   5       32.52       30.12      3.20 o
   7   1   5       88.41       89.44      5.61 o
   8   1   5       41.91       44.24      4.90 o
   9   1   5       31.30       29.73      6.03 o
  10   1   5      104.26       75.75     11.26 o
  11   1   5       48.89       55.05     12.94 o
 -12   2   5       12.79        6.57     12.09 o
 -11   2   5        4.62        7.31     10.03 o
 -10   2   5       55.98       78.64     24.30 o
  -9   2   5      193.14      183.38     31.82 o
  -8   2   5      311.19      331.27     18.46 o
  -7   2   5       17.99       20.87     10.75 o
  -6   2   5      178.25      179.58     15.29 o
  -5   2   5     1213.11     1264.21     21.44 o
  -4   2   5      692.61      685.90     13.83 o
  -3   2   5      341.21      375.55      8.93 o
  -2   2   5    15407.68    15255.77    139.83 o
  -1   2   5     7059.35     6779.15     65.76 o
   0   2   5    14229.56    13995.56    115.79 o
   1   2   5     7040.33     6829.46     76.53 o
   2   2   5    15331.16    15083.46    140.60 o
   3   2   5      369.92      406.16      7.64 o
   4   2   5      686.30      729.33     11.51 o
   5   2   5     1199.02     1217.71     15.23 o
   6   2   5      173.13      187.63      5.96 o
   7   2   5       15.89       18.74      3.36 o
   8   2   5      308.21      303.20     14.94 o
   9   2   5      194.80      201.72     21.71 o
  10   2   5       55.77       65.43     11.10 o
  11   2   5        4.63       12.99      6.96 o
  12   2   5       12.89       36.78     15.72 o
 -12   3   5       20.32       27.72     14.45 o
 -11   3   5       10.33       12.19      7.73 o
 -10   3   5       34.28       31.89      9.41 o
  -9   3   5       61.39       49.16     23.56 o
  -8   3   5       19.84       17.65      6.23 o
  -7   3   5      402.28      397.93     18.44 o
  -6   3   5      832.72      834.11     25.17 o
  -5   3   5       63.19       75.34      5.97 o
  -4   3   5      187.12      203.15      7.53 o
  -3   3   5      321.48      342.73      9.19 o
  -2   3   5      885.39      859.56     11.91 o
  -1   3   5      598.74      633.85      8.33 o
   0   3   5       78.28       76.55      8.18 o
   1   3   5      577.78      604.07     10.10 o
   2   3   5      854.63      838.96     12.50 o
   3   3   5      332.24      362.10      7.10 o
   4   3   5      181.26      211.46      5.86 o
   5   3   5       64.87       74.54      4.20 o
   6   3   5      804.14      806.06     12.17 o
   7   3   5      405.27      406.14     17.52 o
   8   3   5       19.38       17.96      5.71 o
   9   3   5       60.31       45.36      7.30 o
  10   3   5       32.96       39.03      6.85 o
  11   3   5       10.13       12.83      8.34 o
  12   3   5       20.41       39.19     15.72 o
 -12   4   5        4.75        8.17      9.09 o
 -11   4   5        7.12       12.31      8.26 o
 -10   4   5       50.74       62.45     11.89 o
  -9   4   5       29.30       17.80      7.02 o
  -8   4   5       72.74       50.56     10.12 o
  -7   4   5      310.04      306.60     16.89 o
  -6   4   5      114.55      117.74     10.07 o
  -5   4   5      596.17      647.83     15.60 o
  -4   4   5      559.80      565.10     10.78 o
  -3   4   5     2917.36     2923.54     33.29 o
  -2   4   5     1966.21     1953.06     19.68 o
  -1   4   5       10.94       18.90      3.49 o
   0   4   5        2.59        9.83      2.34 o
   1   4   5       11.62       11.37      2.06 o
   2   4   5     1960.64     1951.59     23.58 o
   3   4   5     3006.57     2928.73     29.39 o
   4   4   5      566.56      555.24      9.59 o
   5   4   5      588.84      646.45     11.14 o
   6   4   5      113.80      125.22      6.44 o
   7   4   5      321.28      321.10     12.75 o
   8   4   5       73.12       60.91      7.68 o
   9   4   5       29.33       21.13      7.84 o
  10   4   5       50.13       45.50     13.55 o
  11   4   5        7.09       12.12      8.50 o
  12   4   5        4.61       -1.36      9.90 o
 -12   5   5        2.45        6.19      9.20 o
 -11   5   5       43.29       53.62     12.19 o
 -10   5   5       11.56        5.30      7.53 o
  -9   5   5      235.71      230.40     17.80 o
  -8   5   5       66.57       41.90     15.17 o
  -7   5   5       94.46      103.66     11.74 o
  -6   5   5      211.73      192.02     11.18 o
  -5   5   5      628.63      673.90     16.73 o
  -4   5   5      991.56      917.41     15.61 o
  -3   5   5     1438.19     1595.14     21.98 o
  -2   5   5     4504.63     4634.37     40.37 o
  -1   5   5      329.97      327.90      7.93 o
   0   5   5        7.48        3.07      1.91 o
   1   5   5      339.95      343.64      7.68 o
   2   5   5     4467.23     4682.45     43.90 o
   3   5   5     1474.05     1633.15     27.06 o
   4   5   5      996.75      963.41     24.04 o
   5   5   5      633.38      672.52     13.35 o
   6   5   5      216.86      199.48      9.93 o
   7   5   5       94.89      100.44     11.59 o
   8   5   5       64.57       56.60      9.85 o
   9   5   5      242.03      249.63     17.36 o
  10   5   5       11.66       14.42      8.61 o
  11   5   5       43.71       41.25     12.15 o
  12   5   5        2.48        6.99      9.28 o
 -12   6   5        6.58       13.62     12.96 o
 -11   6   5        4.10        2.89      7.90 o
 -10   6   5       53.36       40.00     10.70 o
  -9   6   5       26.48       17.34      8.08 o
  -8   6   5      249.74      289.65     19.10 o
  -7   6   5      156.34      150.19     13.91 o
  -6   6   5       54.76       49.63      6.64 o
  -5   6   5      437.23      440.25     16.53 o
  -4   6   5       86.78       93.69      5.43 o
  -3   6   5      571.72      605.14     13.53 o
  -2   6   5     1508.68     1622.52     22.08 o
  -1   6   5     3947.29     3883.24     35.23 o
   0   6   5     4513.10     4443.84     46.15 o
   1   6   5     3960.19     3948.64     42.74 o
   2   6   5     1494.92     1533.05     26.03 o
   3   6   5      580.18      600.01      9.89 o
   4   6   5       91.19       90.60      5.70 o
   5   6   5      453.96      466.14     14.46 o
   6   6   5       53.71       48.15      6.30 o
   7   6   5      155.98      141.81     13.28 o
   8   6   5      249.81      289.91     18.21 o
   9   6   5       26.98       27.89      8.93 o
  10   6   5       52.35       44.26     14.12 o
  11   6   5        4.11       -2.79      7.72 o
  12   6   5        6.74       19.14     12.70 o
 -11   7   5        2.58        3.93      8.42 o
 -10   7   5        8.96        8.88      7.34 o
  -9   7   5       60.37       56.23     14.69 o
  -8   7   5       38.36       28.64      8.63 o
  -7   7   5       39.17       23.51      8.47 o
  -6   7   5      240.94      220.48     11.48 o
  -5   7   5       69.12       64.63      9.04 o
  -4   7   5      760.15      781.30     15.49 o
  -3   7   5      367.45      370.97      9.94 o
  -2   7   5      381.89      426.78     14.85 o
  -1   7   5     2054.04     2139.08     22.23 o
   0   7   5       48.98       60.20      3.26 o
   1   7   5     2014.50     2053.49     26.61 o
   2   7   5      378.58      414.07     10.26 o
   3   7   5      369.51      391.55      9.71 o
   4   7   5      742.98      799.24     19.70 o
   5   7   5       67.01       66.23      8.90 o
   6   7   5      241.20      231.14     15.39 o
   7   7   5       41.72       35.12      8.65 o
   8   7   5       36.71       22.67      8.42 o
   9   7   5       60.58       85.70     16.53 o
  10   7   5        9.42        7.02      8.40 o
  11   7   5        2.78        7.64      8.14 o
 -11   8   5        3.49        6.35     11.30 o
 -10   8   5        1.79       -0.21      7.89 o
  -9   8   5       34.06       17.46     10.06 o
  -8   8   5      113.02      121.04     18.44 o
  -7   8   5      408.21      422.30     21.55 o
  -6   8   5      578.21      538.67     28.63 o
  -5   8   5      129.22      127.47      9.75 o
  -4   8   5     1252.67     1274.96     21.59 o
  -3   8   5       17.26       22.24      4.92 o
  -2   8   5     2271.61     2219.61     41.48 o
  -1   8   5       15.67       14.69      2.35 o
   0   8   5      367.54      383.96      8.90 o
   1   8   5       16.46       16.68      2.94 o
   2   8   5     2268.47     2216.22     25.28 o
   3   8   5       16.98       21.40      6.50 o
   4   8   5     1261.39     1219.54     26.13 o
   5   8   5      127.76      125.84      9.53 o
   6   8   5      580.41      583.72     29.95 o
   7   8   5      408.95      386.05     20.24 o
   8   8   5      113.94      120.20     13.74 o
   9   8   5       34.28       40.04     12.39 o
  10   8   5        1.85        8.52      8.35 o
  11   8   5        3.35        4.38      8.37 o
 -11   9   5        6.78      -11.26     14.54 o
 -10   9   5       11.61        1.66      9.27 o
  -9   9   5       44.07       40.72     11.13 o
  -8   9   5      113.27       91.61     13.66 o
  -7   9   5      122.16      116.33     13.74 o
  -6   9   5      240.19      234.10     16.59 o
  -5   9   5      973.68      928.17     23.29 o
  -4   9   5       20.78       25.64      5.66 o
  -3   9   5       15.16       12.19      4.40 o
  -2   9   5      708.79      725.49     23.82 o
  -1   9   5      691.80      711.41     12.41 o
   0   9   5        6.74        4.42      2.01 o
   1   9   5      715.89      691.54     13.66 o
   2   9   5      700.70      698.24     14.39 o
   3   9   5       14.29       19.98      4.60 o
   4   9   5       21.44       14.53      4.67 o
   5   9   5      973.20      940.64     26.51 o
   6   9   5      246.39      231.00     16.08 o
   7   9   5      125.19      127.40     13.55 o
   8   9   5      115.85      102.91     13.48 o
   9   9   5       44.69       61.19     12.06 o
  10   9   5       11.70       23.53     13.16 o
  11   9   5        6.44        1.49     11.34 o
 -10  10   5        5.02       13.32     10.68 o
  -9  10   5        0.89       -0.40      7.93 o
  -8  10   5        2.56       -6.40      6.72 o
  -7  10   5       45.46       24.11     11.12 o
  -6  10   5       89.13       94.22      9.51 o
  -5  10   5       84.83       88.99      9.08 o
  -4  10   5      846.76      854.76     18.50 o
  -3  10   5      500.05      486.46     13.25 o
  -2  10   5        0.73        0.70      2.91 o
  -1  10   5      653.18      629.21     12.48 o
   0  10   5     2517.12     2525.71     31.22 o
   1  10   5      648.52      634.24     16.55 o
   2  10   5        0.65        0.10      3.56 o
   3  10   5      499.46      456.50     15.72 o
   4  10   5      848.67      817.24     22.10 o
   5  10   5       82.27       85.99      9.07 o
   6  10   5       89.35       82.72     11.60 o
   7  10   5       47.11       27.73     10.38 o
   8  10   5        2.67       -6.09      6.50 o
   9  10   5        0.91       -0.30      7.79 o
  10  10   5        4.69        3.97     11.80 o
 -10  11   5       23.75        3.85     17.12 o
  -9  11   5      130.50      156.62     18.47 o
  -8  11   5       23.33       21.85     12.72 o
  -7  11   5       14.64       15.04      8.55 o
  -6  11   5      141.55      115.09     11.12 o
  -5  11   5       45.57       41.78      7.03 o
  -4  11   5      263.98      233.58     16.43 o
  -3  11   5      115.58      125.93      7.92 o
  -2  11   5       34.84       22.16      4.24 o
  -1  11   5      198.51      185.80      9.64 o
   0  11   5      636.74      642.02     12.91 o
   1  11   5      188.77      193.68     15.35 o
   2  11   5       33.65       26.71      7.11 o
   3  11   5      124.91      126.51      9.90 o
   4  11   5      267.33      246.48     13.01 o
   5  11   5       43.39       56.14      8.25 o
   6  11   5      144.17      151.15     21.05 o
   7  11   5       13.92       11.66     11.43 o
   8  11   5       23.85       42.03     19.27 o
   9  11   5      129.02      154.27     17.59 o
  10  11   5       23.76       23.54     11.85 o
  -9  12   5       11.32       13.05     12.70 o
  -8  12   5        6.62        9.01      8.64 o
  -7  12   5       25.73       19.96      8.76 o
  -6  12   5        0.93       -3.05      5.14 o
  -5  12   5       46.90       45.49      7.68 o
  -4  12   5       50.15       51.66      6.34 o
  -3  12   5       29.35       22.08      4.97 o
  -2  12   5      453.25      482.05     12.48 o
  -1  12   5       37.03       29.03      6.25 o
   0  12   5      227.85      212.63     15.02 o
   1  12   5       32.93       24.54      7.72 o
   2  12   5      452.43      445.97     16.20 o
   3  12   5       28.02       17.50      6.09 o
   4  12   5       45.69       34.92      7.04 o
   5  12   5       44.60       43.65      7.85 o
   6  12   5        0.70        0.83      5.70 o
   7  12   5       24.83        8.10      8.09 o
   8  12   5        6.39       -0.94      7.51 o
   9  12   5       11.65      -10.25     17.45 o
  -9  13   5        6.97       30.17     17.47 o
  -8  13   5        0.56        4.79      9.10 o
  -7  13   5       43.84       42.94      8.83 o
  -6  13   5        2.70        1.45      9.29 o
  -5  13   5        0.91        2.60      5.46 o
  -4  13   5        6.39        0.51      6.20 o
  -3  13   5        0.85       -2.86      4.47 o
  -2  13   5      345.95      349.09     14.46 o
  -1  13   5       38.94       28.02      6.36 o
   0  13   5       25.84       18.39      7.51 o
   1  13   5       35.79       22.52     10.69 o
   2  13   5      347.68      361.18     28.80 o
   3  13   5        0.53        7.28      5.51 o
   4  13   5        6.06       12.77      6.05 o
   5  13   5        1.07       -3.39      7.88 o
   6  13   5        3.30       -2.72      5.59 o
   7  13   5       44.26       33.56     10.70 o
   8  13   5        0.58        6.29      8.46 o
   9  13   5        6.85        5.65     13.88 o
  -8  14   5       12.51       38.49     16.95 o
  -7  14   5       14.41       31.00      8.69 o
  -6  14   5       26.98       23.57      7.41 o
  -5  14   5       22.44       19.32      8.77 o
  -4  14   5       15.81       12.87     15.07 o
  -3  14   5       31.47       32.79      8.84 o
  -2  14   5      111.95      133.05     10.68 o
  -1  14   5       82.74       71.39     11.39 o
   0  14   5       18.01       22.32      8.22 o
   1  14   5       83.73       79.91     11.91 o
   2  14   5      117.06      132.63     14.88 o
   3  14   5       32.17       26.21      7.19 o
   4  14   5       17.07       17.37      6.71 o
   5  14   5       22.63        8.39      6.19 o
   6  14   5       27.47       31.66      8.32 o
   7  14   5       14.13        5.73      8.87 o
   8  14   5       12.42       12.87     13.44 o
  -8  15   5        0.90       13.75     16.77 o
  -7  15   5       15.31       17.14      8.40 o
  -6  15   5       10.24        7.60      8.65 o
  -5  15   5       21.98       19.33      8.51 o
  -4  15   5        0.23        2.93      5.94 o
  -3  15   5      117.49      116.38      9.86 o
  -2  15   5        7.22       -0.19     13.90 o
  -1  15   5        5.49       10.53      7.71 o
   0  15   5       96.92      101.21     14.17 o
   1  15   5        4.56       12.97      8.43 o
   2  15   5        7.78        6.26      8.33 o
   3  15   5      118.03       94.49     13.95 o
   4  15   5        0.22       12.05      6.48 o
   5  15   5       22.40        6.47      6.70 o
   6  15   5       10.37       11.01      7.43 o
   7  15   5       15.95       21.59     11.23 o
  -7  16   5        0.17       16.38     13.31 o
  -6  16   5        6.18        2.19      8.23 o
  -5  16   5       71.35       94.88     14.37 o
  -4  16   5        5.78        6.02      7.01 o
  -3  16   5       22.38       19.12      8.61 o
  -2  16   5       16.33        8.98      8.14 o
  -1  16   5       46.17       63.69     12.15 o
   0  16   5      129.76      119.34     15.37 o
   1  16   5       46.44       44.06     17.52 o
   2  16   5       16.78        3.87      8.96 o
   3  16   5       22.74       29.38     10.37 o
   4  16   5        5.63       14.41      7.40 o
   5  16   5       72.75       99.85     12.33 o
   6  16   5        6.30        7.46      7.64 o
  -5  17   5       21.40       57.10     23.91 o
  -4  17   5       16.53       27.33     14.41 o
  -3  17   5        2.16       -5.65     10.66 o
  -2  17   5        5.69       -0.01      8.36 o
  -1  17   5       18.37        4.66      8.85 o
   0  17   5        1.03       -1.45      8.28 o
   1  17   5       17.76       26.66     10.72 o
   2  17   5        5.41       -0.19      9.32 o
   3  17   5        2.59       -0.56      8.71 o
   4  17   5       16.52       29.96     11.19 o
   5  17   5       21.60       31.32      9.22 o
   6  17   5        4.18        8.41     15.06 o
  -4  18   5       27.49       21.85     15.06 o
  -3  18   5       11.61       22.68     16.07 o
  -2  18   5       13.70        3.68      9.49 o
  -1  18   5        5.28       -2.75      9.58 o
   0  18   5       22.01       36.23     23.98 o
   1  18   5        5.65       17.17     15.04 o
   2  18   5       13.57        3.91     19.36 o
   3  18   5       11.51       23.93     11.68 o
   4  18   5       26.39       29.67     11.79 o
  -2  19   5        1.69        1.05      9.94 o
  -1  19   5        4.97        1.28     10.16 o
   0  19   5       10.20       20.15     11.29 o
   1  19   5        5.10        7.72     12.03 o
   2  19   5        1.71       -3.57     10.27 o
   0   0   6    14825.66    14827.83    275.41 o
   1   0   6        4.91        3.81      2.08 o
   2   0   6       63.04       58.58      4.11 o
   3   0   6        0.26        1.85      1.98 o
   4   0   6     4445.97     4524.26     62.16 o
   5   0   6        3.29        7.18      2.62 o
   6   0   6       59.81       58.69      6.08 o
   7   0   6      225.05      237.80     10.59 o
   8   0   6      622.38      671.16     16.50 o
   9   0   6        0.79        5.79      3.24 o
  10   0   6       16.50       22.89      6.40 o
  11   0   6      137.17      120.74     21.33 o
  12   0   6        3.31       -5.82      9.55 o
 -12   1   6       13.90       18.87     11.82 o
 -11   1   6        9.16       12.48     10.29 o
 -10   1   6      107.44      121.32      9.96 o
  -9   1   6        6.83        9.17      4.08 o
  -8   1   6       33.96       55.01      8.86 o
  -7   1   6       28.16       29.26      6.66 o
  -6   1   6      257.39      251.84     10.29 o
  -5   1   6       56.06       43.28      4.69 o
  -4   1   6     3882.66     3921.94     44.17 o
  -3   1   6      834.54      801.39     13.61 o
  -2   1   6      603.91      615.88     12.64 o
  -1   1   6     7419.15     7136.23     80.05 o
   0   1   6      415.19      390.48     11.09 o
   1   1   6     7509.83     7151.05     98.12 o
   2   1   6      624.32      622.02     12.16 o
   3   1   6      836.27      818.33     15.23 o
   4   1   6     3921.00     4033.68     50.56 o
   5   1   6       62.16       64.46      4.54 o
   6   1   6      260.52      259.01      9.48 o
   7   1   6       29.92       33.02      4.13 o
   8   1   6       31.54       32.68      4.06 o
   9   1   6        6.99        9.34      5.39 o
  10   1   6      109.00      130.71     11.68 o
  11   1   6        9.01       12.10     11.80 o
  12   1   6       13.68       13.18     11.30 o
 -12   2   6       20.41       20.10     13.05 o
 -11   2   6       33.17       39.76     14.67 o
 -10   2   6       57.93       51.26     10.36 o
  -9   2   6        4.64       11.46      6.66 o
  -8   2   6        7.95       13.41      6.19 o
  -7   2   6       86.34      107.18     10.95 o
  -6   2   6        1.54        2.08      3.91 o
  -5   2   6     1660.90     1763.50     44.29 o
  -4   2   6     1078.91     1119.04     24.23 o
  -3   2   6     3906.91     3743.12     48.48 o
  -2   2   6      434.82      449.09     14.57 o
  -1   2   6    23082.99    23545.81    214.83 o
   0   2   6    12799.80    12983.81    108.42 o
   1   2   6    23005.19    23574.44    250.01 o
   2   2   6      440.07      441.09      9.90 o
   3   2   6     3892.28     3887.78     41.70 o
   4   2   6     1088.92     1089.45     17.12 o
   5   2   6     1633.58     1726.60     22.03 o
   6   2   6        1.80        0.80      2.07 o
   7   2   6       83.68       81.40      5.15 o
   8   2   6        8.27        0.95      3.72 o
   9   2   6        4.12        3.76      4.82 o
  10   2   6       58.89       59.40      8.61 o
  11   2   6       32.82       27.26      9.59 o
  12   2   6       20.43       30.70     15.50 o
 -12   3   6        3.18       -4.73      9.20 o
 -11   3   6        2.62       -5.35      7.13 o
 -10   3   6        7.14       22.26      8.68 o
  -9   3   6      158.00      171.83     15.37 o
  -8   3   6      197.62      193.49     15.12 o
  -7   3   6      605.13      596.27     22.88 o
  -6   3   6       47.48       36.52     15.96 o
  -5   3   6      219.42      197.71      8.01 o
  -4   3   6      371.36      357.36      8.95 o
  -3   3   6     3597.66     3547.52     43.33 o
  -2   3   6       78.61       72.30      4.63 o
  -1   3   6      797.03      782.96     10.83 o
   0   3   6     7659.91     7624.74     66.26 o
   1   3   6      770.05      759.95     12.28 o
   2   3   6       78.77       69.81      4.32 o
   3   3   6     3669.55     3645.45     39.41 o
   4   3   6      373.09      361.79     10.60 o
   5   3   6      217.88      186.02      6.31 o
   6   3   6       51.11       43.53      5.17 o
   7   3   6      598.07      618.28     14.83 o
   8   3   6      199.46      220.19     15.59 o
   9   3   6      153.19      149.32     11.06 o
  10   3   6        6.76       -1.66      5.15 o
  11   3   6        2.61       -6.26      6.26 o
  12   3   6        3.11        6.09     11.56 o
 -12   4   6       13.69       24.98     10.34 o
 -11   4   6        2.39        8.49     19.33 o
 -10   4   6        9.98        8.27      7.38 o
  -9   4   6       25.40       37.30      9.41 o
  -8   4   6       17.91       16.67     10.23 o
  -7   4   6      656.66      668.84     33.83 o
  -6   4   6      175.55      212.59     13.91 o
  -5   4   6      190.70      209.16      8.87 o
  -4   4   6      476.70      486.78      9.73 o
  -3   4   6      380.66      436.78      7.69 o
  -2   4   6      139.87      123.05      4.35 o
  -1   4   6     3308.80     3289.47     32.23 o
   0   4   6     1541.07     1487.81     21.92 o
   1   4   6     3330.76     3233.69     36.15 o
   2   4   6      139.35      130.28      5.05 o
   3   4   6      357.38      403.47      8.78 o
   4   4   6      490.68      477.19      9.23 o
   5   4   6      189.78      214.07      6.57 o
   6   4   6      172.40      186.00      8.39 o
   7   4   6      651.61      631.03     18.39 o
   8   4   6       18.12       15.65      5.30 o
   9   4   6       24.54       29.71      7.50 o
  10   4   6        9.79        4.21      7.18 o
  11   4   6        2.35       -2.86      8.17 o
  12   4   6       13.47        9.20     12.52 o
 -12   5   6        0.12        5.14      7.82 o
 -11   5   6       42.90       61.68     12.33 o
 -10   5   6       11.14        8.45      7.32 o
  -9   5   6       40.62       36.39      9.10 o
  -8   5   6       29.07       17.74      7.08 o
  -7   5   6       86.93      104.23     12.14 o
  -6   5   6      463.27      432.69     26.77 o
  -5   5   6       57.85       62.89      5.91 o
  -4   5   6      515.51      533.04     11.12 o
  -3   5   6     3214.35     3355.05     31.59 o
  -2   5   6      437.69      427.96      7.87 o
  -1   5   6       31.32       36.48      2.70 o
   0   5   6        0.03        0.08      1.40 o
   1   5   6       24.73       29.88      3.03 o
   2   5   6      445.22      437.96      9.32 o
   3   5   6     3188.34     3276.62     33.96 o
   4   5   6      514.08      521.66      9.58 o
   5   5   6       57.52       66.56      5.07 o
   6   5   6      462.11      465.47     14.96 o
   7   5   6       83.03       77.12      8.05 o
   8   5   6       30.42       22.77      8.11 o
   9   5   6       41.17       63.79     11.02 o
  10   5   6       10.72       20.20      9.35 o
  11   5   6       42.52       51.46     17.63 o
  12   5   6        0.11       -3.02      9.31 o
 -12   6   6       13.67       17.56     13.31 o
 -11   6   6        7.40       27.44     10.21 o
 -10   6   6        0.06       -5.43      5.43 o
  -9   6   6       26.65       28.49      8.97 o
  -8   6   6       57.80       72.11     16.82 o
  -7   6   6      147.96      165.78     14.82 o
  -6   6   6      203.03      208.61     22.23 o
  -5   6   6      102.26       94.52      7.37 o
  -4   6   6      652.08      594.33     12.56 o
  -3   6   6      158.34      148.16      7.04 o
  -2   6   6     2870.04     2840.64     27.79 o
  -1   6   6       30.14       29.37      2.68 o
   0   6   6      724.37      765.81     11.71 o
   1   6   6       34.70       34.55      3.01 o
   2   6   6     2820.85     2742.20     32.86 o
   3   6   6      155.97      150.61      5.23 o
   4   6   6      640.42      590.35     14.41 o
   5   6   6      101.42      102.44      7.83 o
   6   6   6      197.29      201.45     10.60 o
   7   6   6      143.20      123.08     13.02 o
   8   6   6       57.41       55.11     10.29 o
   9   6   6       26.70       12.21      7.84 o
  10   6   6        0.04       -5.53      6.78 o
  11   6   6        7.63       16.30     21.02 o
  12   6   6       13.75       47.51     18.17 o
 -11   7   6       26.12       27.22     16.05 o
 -10   7   6       48.33       20.23      8.57 o
  -9   7   6      100.08       81.43     13.60 o
  -8   7   6       32.20       19.17      8.59 o
  -7   7   6      371.37      403.55     20.92 o
  -6   7   6       47.92       36.67      8.39 o
  -5   7   6       33.68       37.67      5.87 o
  -4   7   6      561.44      595.58     13.34 o
  -3   7   6      182.59      182.92      7.29 o
  -2   7   6      400.01      409.32      8.40 o
  -1   7   6      535.13      514.66      9.20 o
   0   7   6       99.76       96.48      4.39 o
   1   7   6      556.20      541.98      9.20 o
   2   7   6      403.74      401.52      9.44 o
   3   7   6      183.10      189.24      6.06 o
   4   7   6      569.32      624.24     17.51 o
   5   7   6       29.78       20.80      6.43 o
   6   7   6       48.52       56.33     12.88 o
   7   7   6      362.30      422.21     33.42 o
   8   7   6       33.26       32.84      9.07 o
   9   7   6      100.50      113.09     18.68 o
  10   7   6       48.46       56.44     11.81 o
  11   7   6       26.00       28.37     10.12 o
 -11   8   6       14.75       16.99     13.09 o
 -10   8   6        1.41        1.92      8.75 o
  -9   8   6        7.99       -3.07      7.73 o
  -8   8   6       16.61       18.11      8.34 o
  -7   8   6      172.67      179.08     22.27 o
  -6   8   6      207.69      192.13     11.49 o
  -5   8   6      243.81      268.28     12.09 o
  -4   8   6      365.68      402.15     11.37 o
  -3   8   6      177.34      170.37      7.53 o
  -2   8   6       47.96       51.18      3.83 o
  -1   8   6      441.89      422.39      8.58 o
   0   8   6      475.18      466.14     10.32 o
   1   8   6      437.20      398.08     10.11 o
   2   8   6       45.99       54.72      4.09 o
   3   8   6      185.85      201.31     13.78 o
   4   8   6      357.78      350.01     13.73 o
   5   8   6      236.74      236.32     23.30 o
   6   8   6      211.43      187.40     14.96 o
   7   8   6      170.39      182.16     15.55 o
   8   8   6       15.89       11.88      7.56 o
   9   8   6        8.64       15.86      8.87 o
  10   8   6        1.34        5.56      8.58 o
  11   8   6       14.91       43.53     17.03 o
 -11   9   6       23.00       29.16     16.60 o
 -10   9   6       14.59        8.40     10.03 o
  -9   9   6       24.40       32.98     10.93 o
  -8   9   6       46.08       31.98     19.18 o
  -7   9   6       48.34       47.61      9.83 o
  -6   9   6        5.97        4.99      5.20 o
  -5   9   6      332.56      315.35     13.69 o
  -4   9   6      428.23      463.20     12.79 o
  -3   9   6       77.67       93.82      6.36 o
  -2   9   6      141.73      165.44      7.28 o
  -1   9   6       94.39       95.24      4.76 o
   0   9   6      748.25      701.50     14.55 o
   1   9   6       94.59       88.18      5.49 o
   2   9   6      139.77      149.18      8.82 o
   3   9   6       74.01       68.33      7.20 o
   4   9   6      420.15      449.93     20.07 o
   5   9   6      339.71      332.15     14.68 o
   6   9   6        5.72       -2.08      5.90 o
   7   9   6       49.51       41.06     17.54 o
   8   9   6       45.23       69.68     22.07 o
   9   9   6       25.91       23.80      9.83 o
  10   9   6       14.65        6.90     13.09 o
  11   9   6       23.06       46.16     15.99 o
 -10  10   6       17.99       21.28     18.13 o
  -9  10   6       18.05       22.25     10.65 o
  -8  10   6       22.53       17.85      9.14 o
  -7  10   6      122.05      145.80     15.70 o
  -6  10   6      173.95      182.05     12.10 o
  -5  10   6      472.25      519.34     25.49 o
  -4  10   6      226.99      250.40     10.07 o
  -3  10   6      126.82      129.21      7.66 o
  -2  10   6      574.41      566.67     11.40 o
  -1  10   6        7.35       12.72      2.73 o
   0  10   6     2458.42     2366.02     32.60 o
   1  10   6        8.39       13.39      4.09 o
   2  10   6      575.06      593.55     21.85 o
   3  10   6      131.03      118.37      9.09 o
   4  10   6      217.51      203.91     21.58 o
   5  10   6      469.81      512.74     19.02 o
   6  10   6      175.92      136.17     14.04 o
   7  10   6      123.31      133.21     19.93 o
   8  10   6       22.73       21.16      9.48 o
   9  10   6       17.30       12.62      9.58 o
  10  10   6       18.38       24.39     15.20 o
 -10  11   6        5.48       -1.75     14.10 o
  -9  11   6        6.43        3.85      8.23 o
  -8  11   6       10.99        8.47     19.93 o
  -7  11   6       60.89       65.84     12.51 o
  -6  11   6       12.58       24.14      6.47 o
  -5  11   6       55.37       45.58      7.61 o
  -4  11   6      170.82      181.21     10.69 o
  -3  11   6       76.25       75.16      5.49 o
  -2  11   6      167.43      162.68      6.92 o
  -1  11   6      625.75      626.99     14.60 o
   0  11   6      154.29      175.91      8.69 o
   1  11   6      622.45      601.58     22.88 o
   2  11   6      174.83      164.32     13.53 o
   3  11   6       72.56       59.56      7.77 o
   4  11   6      171.30      190.43     12.32 o
   5  11   6       56.61       65.54      8.76 o
   6  11   6       12.20        3.13      6.47 o
   7  11   6       58.63       73.83     12.29 o
   8  11   6       10.75        5.70      8.71 o
   9  11   6        6.26       -7.54      8.15 o
  10  11   6        5.06        3.02     12.74 o
  -9  12   6       12.35        1.05     13.79 o
  -8  12   6       14.85        2.06     10.55 o
  -7  12   6       65.05       78.82     17.23 o
  -6  12   6       56.48       71.29      9.63 o
  -5  12   6       65.80       54.09      8.30 o
  -4  12   6       15.46       19.27      4.95 o
  -3  12   6       68.07       74.72      5.79 o
  -2  12   6       65.00       60.36      5.87 o
  -1  12   6       86.55      108.70      6.70 o
   0  12   6      100.26       92.86     11.31 o
   1  12   6       82.71       86.62     11.11 o
   2  12   6       62.87       54.78     10.77 o
   3  12   6       65.42       75.86      8.94 o
   4  12   6       16.74       16.07      5.93 o
   5  12   6       67.01       60.63      8.96 o
   6  12   6       54.37       51.03      8.49 o
   7  12   6       63.57       72.79     20.34 o
   8  12   6       14.11       20.95      9.61 o
   9  12   6       12.51       24.70     15.15 o
  -9  13   6        4.58       -3.98     15.55 o
  -8  13   6       12.41       20.30     10.35 o
  -7  13   6       82.57       90.85     14.42 o
  -6  13   6       43.24       39.94      8.77 o
  -5  13   6      193.63      218.74     13.91 o
  -4  13   6        9.23        5.15      5.62 o
  -3  13   6      109.14      118.82      8.01 o
  -2  13   6      196.29      198.37      9.14 o
  -1  13   6      296.99      280.22     13.49 o
   0  13   6      647.94      607.97     24.78 o
   1  13   6      299.00      281.88     42.25 o
   2  13   6      196.32      162.26     15.19 o
   3  13   6      113.16       99.75     13.31 o
   4  13   6        7.92        5.79      5.69 o
   5  13   6      190.69      188.27     16.78 o
   6  13   6       42.84       36.32      9.27 o
   7  13   6       81.06      100.52     14.67 o
   8  13   6       11.66       18.96      9.63 o
   9  13   6        4.55       20.27     16.33 o
  -8  14   6        1.35        9.63     14.58 o
  -7  14   6        1.08        3.88      9.03 o
  -6  14   6       56.95       68.93     20.21 o
  -5  14   6      107.12      101.17     14.30 o
  -4  14   6       96.01      101.12      8.19 o
  -3  14   6       17.07       16.51      5.04 o
  -2  14   6       43.69       39.41      9.49 o
  -1  14   6      144.80      156.65     15.09 o
   0  14   6      322.52      304.06     19.37 o
   1  14   6      146.36      168.50     16.03 o
   2  14   6       43.22       30.98      9.55 o
   3  14   6       16.46       20.84      8.91 o
   4  14   6       96.05      105.11     11.05 o
   5  14   6      104.58      117.77     12.34 o
   6  14   6       57.73       34.76     13.12 o
   7  14   6        1.01       -6.79      6.79 o
   8  14   6        1.53      -10.73     10.73 o
  -7  15   6        0.47        8.57     10.35 o
  -6  15   6       14.71        4.14      7.93 o
  -5  15   6       13.31       23.24      6.65 o
  -4  15   6       24.24       30.63      7.07 o
  -3  15   6       60.36       59.64      7.91 o
  -2  15   6        6.93       -0.96      6.71 o
  -1  15   6       92.78      105.54     13.77 o
   0  15   6      157.87      169.31     16.51 o
   1  15   6       91.38       94.03     13.69 o
   2  15   6        7.21        8.61      8.82 o
   3  15   6       60.30       57.00     12.15 o
   4  15   6       22.72       26.93     10.42 o
   5  15   6       13.60        8.48     10.97 o
   6  15   6       14.41        3.99      8.65 o
   7  15   6        0.46       -8.90      8.90 o
  -6  16   6       36.28       57.47      9.36 o
  -5  16   6        5.78       20.63      7.03 o
  -4  16   6       68.91       83.71     13.39 o
  -3  16   6       67.74       56.80     12.21 o
  -2  16   6       30.56       10.35      8.48 o
  -1  16   6       28.36       20.78      8.98 o
   0  16   6       76.59       95.53     14.05 o
   1  16   6       27.80       28.26     17.25 o
   2  16   6       32.50       46.11     11.76 o
   3  16   6       69.11       48.55     11.55 o
   4  16   6       70.58       59.93     12.39 o
   5  16   6        5.23       -6.32      8.15 o
   6  16   6       37.16       29.67      8.88 o
  -5  17   6       14.07        5.05      9.37 o
  -4  17   6        3.03       -2.23     11.21 o
  -3  17   6       26.66       27.21     10.62 o
  -2  17   6       50.27       37.68     11.39 o
  -1  17   6       10.57        2.56      8.47 o
   0  17   6        0.12       15.83      9.00 o
   1  17   6       10.36       15.58     10.42 o
   2  17   6       49.40       28.85     10.99 o
   3  17   6       26.40       47.22     13.19 o
   4  17   6        3.03        7.39      9.51 o
   5  17   6       13.89       25.82     21.37 o
  -4  18   6        4.42       18.92     14.36 o
  -3  18   6       16.70       29.77     16.86 o
  -2  18   6       10.88        5.53     16.66 o
  -1  18   6        6.05        8.82     10.18 o
   0  18   6       18.17       30.92     11.22 o
   1  18   6        5.82       -3.23      9.93 o
   2  18   6       11.23       10.32      9.95 o
   3  18   6       16.08       21.05     12.15 o
   4  18   6        4.91        5.22     10.62 o
  -1  19   6        7.80       15.32     12.00 o
   0  19   6       42.12       52.64     13.28 o
   1  19   6        7.65        5.33     11.30 o
   1   0   7      146.47      178.68      6.69 o
   2   0   7        3.35        1.26      2.15 o
   3   0   7      297.97      290.22      9.07 o
   4   0   7      434.74      444.09     12.19 o
   5   0   7      137.52      147.90      6.66 o
   6   0   7      173.66      170.18      7.76 o
   7   0   7      232.26      230.82      9.25 o
   8   0   7      260.41      243.81      9.17 o
   9   0   7       15.55       19.78      4.21 o
  10   0   7       28.31       19.89      9.35 o
  11   0   7        1.91        9.15     10.64 o
  12   0   7       10.91       10.38     10.77 o
 -12   1   7       22.63       12.39     11.69 o
 -11   1   7       10.22       -2.71      9.94 o
 -10   1   7       13.69        6.95      6.51 o
  -9   1   7       97.33       83.09      6.88 o
  -8   1   7      120.75      109.15      7.80 o
  -7   1   7       91.36       94.18      6.83 o
  -6   1   7      290.37      293.21      9.77 o
  -5   1   7      707.04      706.71     14.60 o
  -4   1   7      536.45      562.18     13.78 o
  -3   1   7     1089.05     1109.76     20.07 o
  -2   1   7     1190.78     1166.14     19.77 o
  -1   1   7     2594.85     2543.52     28.61 o
   0   1   7     1001.86     1027.86     29.68 o
   1   1   7     2543.37     2506.60     40.87 o
   2   1   7     1219.32     1178.50     21.16 o
   3   1   7     1086.38     1098.30     23.64 o
   4   1   7      530.81      550.91     13.25 o
   5   1   7      715.09      735.06     16.41 o
   6   1   7      294.11      299.00      8.43 o
   7   1   7       91.19       89.71      6.95 o
   8   1   7      123.07      136.05      7.08 o
   9   1   7       98.85       86.58     11.46 o
  10   1   7       13.78        5.88      6.29 o
  11   1   7       10.58        9.74      6.72 o
  12   1   7       22.47       17.17     12.48 o
 -12   2   7       18.01       27.15     13.66 o
 -11   2   7        2.77        0.26      9.06 o
 -10   2   7       11.72       10.32      4.12 o
  -9   2   7       40.49       32.85      5.74 o
  -8   2   7       33.20       36.66      5.42 o
  -7   2   7      397.96      401.05     14.55 o
  -6   2   7      668.72      649.15     15.31 o
  -5   2   7      102.70       98.12      6.26 o
  -4   2   7      230.59      189.01     11.75 o
  -3   2   7     2490.00     2441.02     44.11 o
  -2   2   7      505.68      525.68     11.00 o
  -1   2   7      236.40      241.04     11.05 o
   0   2   7     1593.49     1573.48     30.44 o
   1   2   7      247.69      239.18      8.55 o
   2   2   7      510.01      509.05     10.13 o
   3   2   7     2478.01     2521.42     30.20 o
   4   2   7      237.37      193.12      9.26 o
   5   2   7       99.80       98.12      5.65 o
   6   2   7      680.53      665.70     14.48 o
   7   2   7      392.86      382.52     11.57 o
   8   2   7       32.39       19.02      5.46 o
   9   2   7       40.33       33.76      7.95 o
  10   2   7       11.66        4.00      6.50 o
  11   2   7        2.92       12.31      7.33 o
  12   2   7       18.23       43.88     17.56 o
 -12   3   7       12.51       -1.62     10.47 o
 -11   3   7        6.29       12.53      5.51 o
 -10   3   7        5.68        2.49      4.45 o
  -9   3   7       39.51       47.89      7.73 o
  -8   3   7      154.64      153.47     11.03 o
  -7   3   7       18.56       19.81      5.63 o
  -6   3   7       86.66       88.61      6.81 o
  -5   3   7      240.16      232.00      8.91 o
  -4   3   7      203.99      189.39      7.46 o
  -3   3   7     2978.05     2926.29     30.84 o
  -2   3   7     1282.58     1289.66     28.68 o
  -1   3   7     1218.02     1276.40     15.64 o
   0   3   7     3684.29     3497.36     33.86 o
   1   3   7     1208.93     1276.87     24.16 o
   2   3   7     1306.05     1306.27     21.05 o
   3   3   7     3042.82     2937.72     34.11 o
   4   3   7      209.90      191.72     11.11 o
   5   3   7      244.46      242.92      7.92 o
   6   3   7       88.68       93.30      5.45 o
   7   3   7       17.59       17.14      4.90 o
   8   3   7      152.30      146.81     10.62 o
   9   3   7       39.62       40.89      7.31 o
  10   3   7        5.99        4.10      5.78 o
  11   3   7        6.37       22.99     13.27 o
  12   3   7       12.72       -5.56     11.74 o
 -12   4   7        2.98        3.34      7.73 o
 -11   4   7       19.09        9.96      5.90 o
 -10   4   7       25.88       34.59      7.53 o
  -9   4   7       24.18       12.74      9.06 o
  -8   4   7      177.25      168.92     14.88 o
  -7   4   7      234.42      256.43     16.57 o
  -6   4   7      419.06      447.74     26.77 o
  -5   4   7      474.09      490.01     10.81 o
  -4   4   7      178.19      146.02      5.88 o
  -3   4   7      693.37      713.88     10.38 o
  -2   4   7      261.55      235.34      7.27 o
  -1   4   7      721.98      703.03     12.62 o
   0   4   7      500.02      519.95      9.96 o
   1   4   7      757.27      743.81     12.72 o
   2   4   7      282.67      260.82      8.19 o
   3   4   7      669.47      678.07     12.39 o
   4   4   7      185.65      160.35      6.26 o
   5   4   7      477.40      492.97     10.23 o
   6   4   7      408.16      438.73     11.97 o
   7   4   7      233.68      246.59     12.39 o
   8   4   7      178.60      157.82     11.12 o
   9   4   7       24.59       30.44      6.40 o
  10   4   7       25.71       33.56      9.83 o
  12   4   7        2.85       -6.04     10.64 o
 -12   5   7        3.43       -5.84     11.04 o
 -11   5   7        0.47       -4.00      5.39 o
 -10   5   7       34.59       50.31     13.51 o
  -9   5   7        2.88        9.99      7.22 o
  -8   5   7       53.29       66.39     10.94 o
  -7   5   7      149.50      128.62     14.47 o
  -6   5   7      196.03      247.25     21.95 o
  -5   5   7       36.36       46.20      5.62 o
  -4   5   7      867.15      888.78     12.84 o
  -3   5   7     2238.91     2282.06     23.81 o
  -2   5   7     1146.83     1249.64     18.48 o
  -1   5   7     2749.75     2839.00     29.88 o
   0   5   7      519.86      516.05      9.25 o
   1   5   7     2752.44     2852.77     33.65 o
   2   5   7     1147.31     1240.47     18.47 o
   3   5   7     2199.82     2269.15     32.24 o
   4   5   7      839.59      839.63     14.52 o
   5   5   7       31.16       37.10      4.35 o
   6   5   7      192.62      217.23     12.19 o
   7   5   7      141.62      144.96     10.18 o
   8   5   7       53.17       66.91      8.28 o
   9   5   7        2.77       -4.82      6.44 o
  10   5   7       35.23       37.11     10.40 o
  11   5   7        0.48       -1.53     13.22 o
  12   5   7        3.45        5.21     12.52 o
 -11   6   7        0.71        4.03     12.33 o
 -10   6   7        8.90        3.82      7.34 o
  -9   6   7      151.41      150.42     16.05 o
  -8   6   7       96.94      118.55     16.60 o
  -7   6   7      239.34      242.65     31.82 o
  -6   6   7      152.72      144.71     14.15 o
  -5   6   7       38.70       47.13      5.77 o
  -4   6   7      442.34      453.49      9.29 o
  -3   6   7      470.85      455.13      8.98 o
  -2   6   7      219.77      226.02      6.38 o
  -1   6   7     1114.77     1128.20     15.97 o
   0   6   7      383.91      388.86      8.49 o
   1   6   7     1160.56     1190.30     18.13 o
   2   6   7      212.10      237.91      7.26 o
   3   6   7      454.51      454.45     10.21 o
   4   6   7      451.33      457.41     10.36 o
   5   6   7       35.09       44.71      6.12 o
   6   6   7      149.31      171.58     13.78 o
   7   6   7      240.18      237.31     12.36 o
   8   6   7       97.08       91.06     12.48 o
   9   6   7      151.85      158.95     16.10 o
  10   6   7        9.18       17.25     16.03 o
  11   6   7        0.78        5.08     13.84 o
 -11   7   7        1.23        1.38     11.49 o
 -10   7   7       27.62       20.34     19.84 o
  -9   7   7       28.52       26.98      9.79 o
  -8   7   7       33.75       59.29     21.63 o
  -7   7   7       18.92        6.35      7.15 o
  -6   7   7       32.02       25.65      7.86 o
  -5   7   7      776.58      834.17     27.53 o
  -4   7   7       29.51       25.91      3.34 o
  -3   7   7      116.76      119.32      5.28 o
  -2   7   7      221.27      220.22      7.30 o
  -1   7   7      124.32      121.15      5.49 o
   0   7   7       30.29       33.87      3.21 o
   1   7   7      128.22      123.33      4.74 o
   2   7   7      219.11      210.62      8.98 o
   3   7   7      117.95      126.02      9.18 o
   4   7   7       26.71       28.05      6.79 o
   5   7   7      768.22      793.50     29.21 o
   6   7   7       32.99       23.99      8.00 o
   7   7   7       19.61       15.30      7.51 o
   8   7   7       33.12       43.79     11.96 o
   9   7   7       27.64       23.64     14.17 o
  10   7   7       27.79       40.52     11.38 o
  11   7   7        1.18       -7.31     12.13 o
 -11   8   7        5.89       27.41     14.98 o
 -10   8   7        4.57        9.00      9.13 o
  -9   8   7        0.22       12.20      8.95 o
  -8   8   7        2.83       13.73      8.74 o
  -7   8   7       17.99       26.35      9.09 o
  -6   8   7       77.30       71.85     10.79 o
  -5   8   7      104.01      119.74      9.21 o
  -4   8   7       88.66       90.44      5.34 o
  -3   8   7      166.25      168.85      6.34 o
  -2   8   7      255.80      249.79      7.04 o
  -1   8   7      799.30      834.64     12.79 o
   0   8   7      217.39      199.62      6.38 o
   1   8   7      807.75      819.34     15.39 o
   2   8   7      261.40      260.31      8.03 o
   3   8   7      168.26      184.96     12.76 o
   4   8   7       91.67       81.16      8.06 o
   5   8   7      100.46      110.27     21.61 o
   6   8   7       75.02       81.94     18.96 o
   7   8   7       16.90       14.24      7.81 o
   8   8   7        2.72        2.99      7.22 o
   9   8   7        0.19        5.85      8.72 o
  10   8   7        4.69        4.20      9.17 o
 -11   9   7       17.90       25.79     18.74 o
 -10   9   7        5.19        5.10     10.40 o
  -9   9   7       62.66       68.66     13.70 o
  -8   9   7       12.03       33.99     10.54 o
  -7   9   7       14.06        8.46      7.30 o
  -6   9   7      333.65      306.41     14.41 o
  -5   9   7      136.73      123.91     15.32 o
  -4   9   7      551.34      537.05     11.72 o
  -3   9   7      141.68      151.02      6.49 o
  -2   9   7      311.97      323.88      9.35 o
  -1   9   7      163.69      161.80      8.38 o
   0   9   7     1389.82     1474.96     23.27 o
   1   9   7      158.61      153.27      7.11 o
   2   9   7      301.44      318.42     11.41 o
   3   9   7      149.01      157.85     12.70 o
   4   9   7      548.55      562.90     20.18 o
   5   9   7      131.64      120.95     30.20 o
   6   9   7      335.27      337.11     26.63 o
   7   9   7       14.34       10.13      7.71 o
   8   9   7       11.16       13.56      8.65 o
   9   9   7       61.38       75.88     13.57 o
  10   9   7        4.94        6.05     10.15 o
 -10  10   7        0.16        6.92     14.76 o
  -9  10   7        8.92        6.25      9.41 o
  -8  10   7        9.74       -5.09      7.39 o
  -7  10   7        5.59        5.35      7.47 o
  -6  10   7      146.85      151.63     12.11 o
  -5  10   7      431.33      432.16     21.80 o
  -4  10   7      220.68      195.66      8.28 o
  -3  10   7      302.51      297.00      8.78 o
  -2  10   7      279.73      262.27      9.20 o
  -1  10   7      329.85      311.32      9.15 o
   0  10   7        2.34        6.52      4.42 o
   1  10   7      332.84      304.86     11.86 o
   2  10   7      273.81      235.91     14.98 o
   3  10   7      289.74      315.68     16.82 o
   4  10   7      223.70      195.97     21.80 o
   5  10   7      424.51      406.64     16.60 o
   6  10   7      144.35      106.12     13.15 o
   7  10   7        5.41        1.24      6.50 o
   8  10   7        9.34        6.25     11.21 o
   9  10   7        8.85        6.19      9.41 o
  10  10   7        0.15       -1.49     11.25 o
 -10  11   7        0.50      -12.09     14.54 o
  -9  11   7       18.13       14.59     13.55 o
  -8  11   7       22.07       19.21     17.34 o
  -7  11   7       20.32       17.85      9.11 o
  -6  11   7       29.72       20.02      6.73 o
  -5  11   7       27.79       22.24      6.40 o
  -4  11   7      397.54      368.08     15.10 o
  -3  11   7       37.85       33.40      4.33 o
  -2  11   7       34.88       33.50      4.67 o
  -1  11   7       14.35       15.69      3.83 o
   0  11   7     3094.66     3187.32     41.80 o
   1  11   7       14.66       31.02      7.21 o
   2  11   7       33.86       28.38      8.00 o
   3  11   7       34.48       32.51      8.18 o
   4  11   7      400.88      392.99     17.79 o
   5  11   7       28.53       21.44      6.68 o
   6  11   7       31.15       15.83      8.45 o
   7  11   7       20.83       17.47      8.61 o
   8  11   7       21.79       13.92     10.09 o
   9  11   7       17.64        0.21     14.25 o
  10  11   7        0.62       11.39     14.45 o
  -9  12   7       17.46       33.63     17.56 o
  -8  12   7       35.62       39.06     18.22 o
  -7  12   7       10.99       11.82     10.84 o
  -6  12   7       36.77       54.49     12.54 o
  -5  12   7      224.67      205.69     10.44 o
  -4  12   7       52.75       61.08      6.62 o
  -3  12   7       78.17       72.64      6.48 o
  -2  12   7      154.14      136.22      7.74 o
  -1  12   7      432.16      429.91     11.77 o
   0  12   7      260.43      245.68     16.34 o
   1  12   7      441.12      436.54     33.05 o
   2  12   7      155.28      140.11     13.92 o
   3  12   7       83.32       73.63     11.85 o
   4  12   7       56.59       47.43     12.61 o
   5  12   7      227.83      243.98     14.64 o
   6  12   7       37.12       35.75     24.57 o
   7  12   7       11.00       14.94      9.50 o
   8  12   7       35.41       52.70     18.02 o
   9  12   7       18.17       10.60     15.06 o
  -9  13   7       15.55       28.03     18.30 o
  -8  13   7        5.91       -1.16     12.68 o
  -7  13   7       40.27       28.71     11.61 o
  -6  13   7        6.51        4.66      5.06 o
  -5  13   7       17.18        8.14      4.86 o
  -4  13   7       42.76       52.03      7.15 o
  -3  13   7       74.37       94.18      7.38 o
  -2  13   7       48.85       41.46      6.24 o
  -1  13   7      223.46      239.17     12.75 o
   0  13   7      176.39      184.79     15.51 o
   1  13   7      224.53      230.43     16.87 o
   2  13   7       52.30       40.07      9.65 o
   3  13   7       72.78       57.77     11.08 o
   4  13   7       41.34       30.59      9.71 o
   5  13   7       18.21       10.88      6.32 o
   6  13   7        5.86       -3.61      6.06 o
   7  13   7       40.29       63.12     12.34 o
   8  13   7        6.54        1.98      8.87 o
   9  13   7       15.32       35.34     18.70 o
  -8  14   7       23.98       44.45     17.61 o
  -7  14   7        6.05       23.22      9.58 o
  -6  14   7        2.54        4.83      5.27 o
  -5  14   7       14.94       22.59      6.69 o
  -4  14   7       59.01       70.06      8.31 o
  -3  14   7       25.07       23.01      5.26 o
  -2  14   7       83.21       99.96      9.81 o
  -1  14   7       55.50       49.46     15.33 o
   0  14   7       58.90       75.79     13.49 o
   1  14   7       59.16       68.30     22.49 o
   2  14   7       77.23       54.40     11.04 o
   3  14   7       24.02       20.78     10.82 o
   4  14   7       56.73       61.06     12.69 o
   5  14   7       15.25       19.24     11.23 o
   6  14   7        2.38       -4.46      5.99 o
   7  14   7        5.95        7.44      9.04 o
   8  14   7       24.10       35.43     18.17 o
  -6  15   7       10.28       15.79      8.05 o
  -5  15   7        8.89       12.53      7.01 o
  -4  15   7       35.01       28.11      6.84 o
  -3  15   7       39.16       49.63      7.74 o
  -2  15   7       68.08       61.59     11.33 o
  -1  15   7       11.58        7.04      9.70 o
   0  15   7        0.09       12.88      8.14 o
   1  15   7       11.68       11.68      8.22 o
   2  15   7       67.19       37.71     10.78 o
   3  15   7       39.99       35.95     10.81 o
   4  15   7       35.57       52.37     11.70 o
   5  15   7        9.47       -1.48      7.70 o
   6  15   7        9.77        5.56      8.87 o
   7  15   7       35.79       37.53     17.74 o
  -6  16   7        0.96        3.74      6.95 o
  -5  16   7        3.19        0.27      6.01 o
  -4  16   7       29.31       38.03      9.23 o
  -3  16   7       25.68       35.77     18.20 o
  -2  16   7       26.19       18.05      8.84 o
  -1  16   7       22.95       42.22     17.36 o
   0  16   7        0.51       10.98      8.27 o
   1  16   7       20.97       42.24     11.45 o
   2  16   7       26.14       16.42      9.99 o
   3  16   7       27.84       24.71     11.05 o
   4  16   7       29.55       32.88     11.74 o
   5  16   7        3.58        3.88      8.53 o
   6  16   7        0.95        1.30      9.68 o
  -5  17   7       11.11       20.09     10.45 o
  -4  17   7       12.06       20.45     14.01 o
  -3  17   7       57.23       55.37     16.84 o
  -2  17   7        1.43       -7.76      7.76 o
  -1  17   7       35.35       46.64     11.70 o
   0  17   7       17.92       13.99      9.93 o
   1  17   7       35.19       57.22     13.07 o
   2  17   7        1.47       -3.24      9.18 o
   3  17   7       56.67       66.03     14.13 o
   4  17   7       12.05        6.91     11.34 o
   5  17   7       11.35       27.80     11.91 o
  -3  18   7       12.63        4.64     12.83 o
  -2  18   7        4.49       -0.42      9.87 o
  -1  18   7       25.89       41.12     11.87 o
   0  18   7       54.74       75.36     15.01 o
   1  18   7       26.25       51.01     13.75 o
   2  18   7        4.51        4.71     10.85 o
   3  18   7       13.05        0.30     20.58 o
   0   0   8     5729.14     5448.41    112.22 o
   1   0   8      994.69      881.64     16.30 o
   2   0   8     1146.54     1076.46     19.07 o
   3   0   8       23.86       18.12      3.44 o
   4   0   8       22.14       21.51      3.88 o
   5   0   8     1819.34     1796.61     32.27 o
   6   0   8      112.95       99.06      6.31 o
   7   0   8        8.96        9.56      3.68 o
   8   0   8       16.20        6.56      3.41 o
   9   0   8       23.77       34.84      4.92 o
  10   0   8       24.47       18.39      8.08 o
  11   0   8        0.06       -6.35      7.62 o
  12   0   8        9.35       -5.04     10.47 o
 -12   1   8        3.61       11.04     11.78 o
 -11   1   8       16.39       26.98     12.48 o
 -10   1   8       46.42       49.85      8.48 o
  -9   1   8      107.92      106.54      8.42 o
  -8   1   8       25.27       22.46      4.45 o
  -7   1   8      137.21      127.74      7.79 o
  -6   1   8      201.58      193.13      8.49 o
  -5   1   8      462.40      439.34     11.53 o
  -4   1   8      900.10      947.39     19.57 o
  -3   1   8      355.47      372.89     10.95 o
  -2   1   8     2391.61     2329.01     32.67 o
  -1   1   8     2638.26     2602.97     35.32 o
   0   1   8       23.68       29.98      4.50 o
   1   1   8     2677.56     2634.18     43.22 o
   2   1   8     2332.38     2202.17     31.73 o
   3   1   8      368.37      383.64     10.69 o
   4   1   8      887.43      914.36     18.58 o
   5   1   8      462.95      445.70     12.89 o
   6   1   8      203.02      194.14      8.42 o
   7   1   8      135.87      113.59      7.51 o
   8   1   8       24.40       21.18      4.99 o
   9   1   8      108.83      104.71     15.18 o
  10   1   8       46.56       59.61     12.53 o
  11   1   8       16.30       27.73      9.60 o
  12   1   8        3.75       -4.12      9.81 o
 -12   2   8        8.61       25.49     13.22 o
 -11   2   8        5.76       -0.44      9.90 o
 -10   2   8        9.25       11.31      4.34 o
  -9   2   8      154.33      176.04     12.38 o
  -8   2   8      375.94      378.01     16.00 o
  -7   2   8      166.24      169.65     13.09 o
  -6   2   8       52.27       47.95      5.25 o
  -5   2   8        0.89        1.96      3.80 o
  -4   2   8      519.30      538.79     12.34 o
  -3   2   8      942.92     1026.08     15.60 o
  -2   2   8      391.32      412.25      8.96 o
  -1   2   8      848.77      825.25     13.24 o
   0   2   8     6546.27     6554.28     76.41 o
   1   2   8      793.43      780.76     15.60 o
   2   2   8      391.08      412.57      9.49 o
   3   2   8      905.13      959.17     16.22 o
   4   2   8      506.92      514.24     11.63 o
   5   2   8        1.31       -1.11      2.64 o
   6   2   8       51.91       51.05      5.09 o
   7   2   8      167.57      161.71      8.32 o
   8   2   8      374.10      387.63     15.03 o
   9   2   8      152.52      169.48     14.68 o
  10   2   8        9.25       14.74     12.17 o
  11   2   8        5.89       19.31     10.82 o
  12   2   8        8.72      -11.39     11.39 o
 -12   3   8       12.09       11.04     13.75 o
 -11   3   8       14.78       15.57      5.78 o
 -10   3   8        2.78        2.33      4.61 o
  -9   3   8       12.01       11.13      4.70 o
  -8   3   8       35.68       38.99      5.95 o
  -7   3   8      262.14      274.02     10.80 o
  -6   3   8       98.10      105.44      7.31 o
  -5   3   8        7.95        4.46      4.01 o
  -4   3   8      497.04      476.67     12.31 o
  -3   3   8       23.23       23.99      3.14 o
  -2   3   8     1772.20     1770.37     20.26 o
  -1   3   8       21.44       21.49      2.49 o
   0   3   8     4979.66     4995.44     46.64 o
   1   3   8       24.68       23.29      3.56 o
   2   3   8     1757.49     1739.68     32.70 o
   3   3   8       22.15       29.26      4.16 o
   4   3   8      516.42      482.62     11.08 o
   5   3   8        6.56        6.04      2.83 o
   6   3   8       93.85       87.86      6.30 o
   7   3   8      255.80      283.02     16.27 o
   8   3   8       35.47       33.07      8.07 o
   9   3   8       11.39       16.11      7.22 o
  10   3   8        2.44        2.98      5.86 o
  11   3   8       14.40       16.51     12.48 o
  12   3   8       12.23       47.99     16.99 o
 -12   4   8        1.18       -3.71      8.65 o
 -11   4   8        3.44        7.62      6.16 o
 -10   4   8       61.41       68.33      8.22 o
  -9   4   8       85.02       79.32      8.32 o
  -8   4   8      266.30      309.47     15.07 o
  -7   4   8       46.67       42.79      5.83 o
  -6   4   8      980.86     1007.41     23.72 o
  -5   4   8      326.37      352.55     11.11 o
  -4   4   8      171.50      168.04      8.74 o
  -3   4   8     2144.74     2204.39     22.77 o
  -2   4   8     3270.32     3394.83     34.20 o
  -1   4   8     5275.36     5336.10     50.14 o
   0   4   8        1.07        2.67      1.81 o
   1   4   8     5311.59     5395.73     56.80 o
   2   4   8     3222.13     3287.27     44.15 o
   3   4   8     2159.66     2188.89     42.02 o
   4   4   8      171.50      151.64      6.75 o
   5   4   8      321.06      310.88      9.26 o
   6   4   8      994.60     1022.43     22.12 o
   7   4   8       47.11       52.47      8.61 o
   8   4   8      262.71      258.93     16.42 o
   9   4   8       87.56       89.31     11.45 o
  10   4   8       62.19      126.43     21.72 o
  11   4   8        3.55        3.15     11.74 o
  12   4   8        1.17      -10.12     10.12 o
 -11   5   8        2.06       -1.77      5.54 o
 -10   5   8       11.52       18.38      5.68 o
  -9   5   8       55.97       67.11      7.94 o
  -8   5   8      107.66       91.59      9.67 o
  -7   5   8      439.36      432.07     14.56 o
  -6   5   8      156.40      163.10      9.27 o
  -5   5   8       17.28       16.76      3.81 o
  -4   5   8      510.75      528.13     11.28 o
  -3   5   8     1319.94     1279.02     20.08 o
  -2   5   8      182.08      170.33      5.76 o
  -1   5   8      572.29      544.72     10.10 o
   0   5   8     1628.07     1668.29     20.24 o
   1   5   8      584.03      556.42     11.53 o
   2   5   8      175.60      174.75      6.85 o
   3   5   8     1329.50     1281.02     22.09 o
   4   5   8      505.20      498.10     12.72 o
   5   5   8       18.34       11.49      3.59 o
   6   5   8      151.57      154.62     12.10 o
   7   5   8      450.36      487.08     35.58 o
   8   5   8      107.87      120.65     10.33 o
   9   5   8       55.54       51.11     15.46 o
  10   5   8       12.09       29.25     14.01 o
  11   5   8        1.94       14.84     13.84 o
 -11   6   8        3.54       12.22      8.80 o
 -10   6   8        5.51        4.45      5.13 o
  -9   6   8       93.85       77.01      8.72 o
  -8   6   8       20.58       12.89      5.34 o
  -7   6   8       36.66       18.19      5.29 o
  -6   6   8       23.59       16.85      4.76 o
  -5   6   8      186.54      185.29      7.81 o
  -4   6   8      628.64      647.38     14.09 o
  -3   6   8       53.26       60.94      3.92 o
  -2   6   8      655.00      655.31     10.87 o
  -1   6   8      547.80      603.00     10.99 o
   0   6   8     1450.74     1474.00     18.92 o
   1   6   8      525.02      568.98     17.99 o
   2   6   8      652.79      672.00     13.16 o
   3   6   8       52.71       63.77      5.27 o
   4   6   8      618.09      655.96     19.85 o
   5   6   8      188.47      198.02     20.59 o
   6   6   8       25.26       22.52      5.71 o
   7   6   8       38.89       36.92      6.88 o
   8   6   8       20.30       35.50      9.80 o
   9   6   8       93.07       91.75     13.66 o
  10   6   8        5.79        9.06     12.61 o
  11   6   8        3.41       10.47     13.44 o
 -11   7   8       11.84       31.08      9.04 o
 -10   7   8       33.36       31.05      7.27 o
  -9   7   8       66.90       86.61     15.30 o
  -8   7   8       67.31       72.64      9.76 o
  -7   7   8       37.27       43.19      6.57 o
  -6   7   8      165.61      147.91     10.49 o
  -5   7   8     1029.03     1055.64     18.89 o
  -4   7   8      208.05      221.43     15.98 o
  -3   7   8      253.41      263.65      7.25 o
  -2   7   8      255.25      252.05      9.06 o
  -1   7   8      785.43      811.17     13.54 o
   0   7   8     1035.58     1078.64     15.77 o
   1   7   8      770.25      769.91     15.35 o
   2   7   8      266.68      254.62      8.11 o
   3   7   8      254.46      269.04     10.25 o
   4   7   8      211.94      206.30     20.28 o
   5   7   8     1029.41     1048.84     46.43 o
   6   7   8      167.79      163.04     16.43 o
   7   7   8       35.62       45.08     11.89 o
   8   7   8       67.66       59.07     11.48 o
   9   7   8       66.67       97.59     13.94 o
  10   7   8       32.81       49.92     16.64 o
  11   7   8       11.97        8.71     14.93 o
 -11   8   8        1.07       -9.37     13.36 o
 -10   8   8        5.45        0.07      6.54 o
  -9   8   8       24.04       24.21      9.29 o
  -8   8   8       10.38       22.26      7.10 o
  -7   8   8       23.22       26.16      6.58 o
  -6   8   8      341.84      363.36     13.96 o
  -5   8   8       18.11       18.16      4.17 o
  -4   8   8       22.72       18.89      3.80 o
  -3   8   8      456.17      452.53      9.94 o
  -2   8   8       44.14       44.73      3.86 o
  -1   8   8       91.68       88.14      5.03 o
   0   8   8      238.49      218.81      6.88 o
   1   8   8       88.82       83.95      5.79 o
   2   8   8       46.01       47.47      4.38 o
   3   8   8      475.12      462.77     16.15 o
   4   8   8       25.37       19.98     11.28 o
   5   8   8       17.97       15.15     11.08 o
   6   8   8      343.11      369.53     19.70 o
   7   8   8       25.06       35.71      9.38 o
   8   8   8       11.64       18.37      8.75 o
   9   8   8       24.63       31.31     10.25 o
  10   8   8        5.47        0.07      8.32 o
  11   8   8        1.10       -1.31     13.57 o
 -10   9   8        6.04       -4.77      7.18 o
  -9   9   8       31.20       23.53      7.24 o
  -8   9   8       80.39       80.86     10.62 o
  -7   9   8        3.39       -1.06      4.51 o
  -6   9   8       41.82       34.60      6.35 o
  -5   9   8       98.58      128.72      9.56 o
  -4   9   8      396.99      397.49     20.04 o
  -3   9   8       93.12       92.09      5.48 o
  -2   9   8       93.49       95.34      5.34 o
  -1   9   8      375.59      375.02      9.63 o
   0   9   8      144.41      158.52      8.67 o
   1   9   8      365.84      353.12     10.40 o
   2   9   8       90.21       89.14      7.31 o
   3   9   8       89.03       71.76      9.58 o
   4   9   8      402.08      399.52     23.77 o
   5   9   8      100.44      130.77     19.80 o
   6   9   8       44.89       34.51      9.08 o
   7   9   8        4.32        5.24     12.57 o
   8   9   8       81.37       91.84     13.93 o
   9   9   8       29.96       38.98     11.29 o
  10   9   8        5.90       10.45      9.82 o
 -10  10   8        0.12        3.81     15.33 o
  -9  10   8       27.63       24.84      7.39 o
  -8  10   8       14.10       24.11      6.87 o
  -7  10   8       24.67       26.77     10.69 o
  -6  10   8       27.86       26.00      6.40 o
  -5  10   8       51.33       57.20      6.99 o
  -4  10   8        9.56        6.55      3.89 o
  -3  10   8        3.96        1.78      2.64 o
  -2  10   8       25.99       27.17      3.70 o
  -1  10   8       26.90       23.65      4.40 o
   0  10   8       44.97       43.58      5.01 o
   1  10   8       28.17       21.43      6.25 o
   2  10   8       27.28       21.70      6.75 o
   3  10   8        4.19        0.99      6.50 o
   4  10   8       10.82        3.76      6.48 o
   5  10   8       47.81       29.52     12.26 o
   6  10   8       28.27       21.03      7.97 o
   7  10   8       24.68       21.76      8.82 o
   8  10   8       14.90       13.72      8.81 o
   9  10   8       27.70       38.41     11.14 o
  10  10   8        0.11       -7.71     13.09 o
 -10  11   8        9.74        8.93     15.46 o
  -9  11   8       25.88       21.38      8.07 o
  -8  11   8        5.17        8.98      6.66 o
  -7  11   8       35.58       30.12      7.26 o
  -6  11   8      152.62      165.00     13.50 o
  -5  11   8       34.69       30.41      5.32 o
  -4  11   8      132.32      141.18      8.39 o
  -3  11   8      459.08      467.02     11.42 o
  -2  11   8      399.73      416.50     11.57 o
  -1  11   8      107.11      102.11      8.56 o
   0  11   8      716.55      686.77     16.77 o
   1  11   8      107.35      113.48     25.25 o
   2  11   8      399.38      380.90     19.26 o
   3  11   8      452.67      445.62     21.40 o
   4  11   8      128.39      135.33     26.89 o
   5  11   8       34.47       22.69      8.49 o
   6  11   8      154.10      153.77     22.73 o
   7  11   8       34.23       37.71     10.23 o
   8  11   8        5.75       -5.27     11.67 o
   9  11   8       25.79       37.81     12.15 o
  10  11   8        9.26       31.70     17.91 o
  -9  12   8        8.63        2.89     15.06 o
  -8  12   8        3.24       12.17      7.25 o
  -7  12   8       75.49       88.90     10.21 o
  -6  12   8      135.52      137.14     11.24 o
  -5  12   8      209.96      213.00     11.10 o
  -4  12   8       39.54       29.07      5.29 o
  -3  12   8      218.19      231.31      9.93 o
  -2  12   8      115.17      122.73      7.58 o
  -1  12   8      263.81      296.19     13.47 o
   0  12   8     1386.28     1453.89     39.36 o
   1  12   8      266.13      300.63     17.57 o
   2  12   8      117.81      123.27     13.46 o
   3  12   8      219.98      236.87     17.59 o
   4  12   8       42.46       32.29      9.09 o
   5  12   8      209.50      215.35     18.13 o
   6  12   8      134.74      129.68     22.60 o
   7  12   8       76.73       84.56     19.80 o
   8  12   8        3.01       -6.79     12.53 o
   9  12   8        8.51        9.15     14.67 o
  -8  13   8       16.82       14.89     10.11 o
  -7  13   8       14.14       13.17      7.28 o
  -6  13   8        0.84        6.64      5.85 o
  -5  13   8      114.89      122.50      9.13 o
  -4  13   8      121.59      124.58      9.58 o
  -3  13   8       61.40       56.82      6.43 o
  -2  13   8       66.28       67.80      6.62 o
  -1  13   8       37.53       29.71      6.59 o
   0  13   8      183.91      113.51     13.19 o
   1  13   8       38.64       37.41      9.81 o
   2  13   8       64.67       58.19     13.56 o
   3  13   8       63.45       58.99     11.48 o
   4  13   8      119.74      102.76     14.36 o
   5  13   8      113.79      107.73     20.26 o
   6  13   8        0.73        0.70     10.47 o
   7  13   8       14.10       18.79     14.93 o
   8  13   8       17.39       23.25     16.86 o
  -8  14   8       11.72       -8.36     13.53 o
  -7  14   8       12.19        6.24      7.08 o
  -6  14   8        8.12        7.27      6.58 o
  -5  14   8       38.61       45.15      7.53 o
  -4  14   8       39.88       43.37      7.21 o
  -3  14   8      333.92      350.08     12.86 o
  -2  14   8       48.75       44.49     11.91 o
  -1  14   8      134.42      170.68     15.83 o
   0  14   8       81.50       50.72     10.62 o
   1  14   8      132.55      151.71     16.23 o
   2  14   8       48.18       56.27     11.04 o
   3  14   8      324.31      327.59     21.75 o
   4  14   8       40.46       33.44     21.76 o
   5  14   8       37.51       19.05      9.48 o
   6  14   8        8.18       23.38     14.14 o
   7  14   8       11.50       23.30     15.81 o
   8  14   8       11.11       32.14     17.17 o
  -6  15   8       68.33       80.40     16.09 o
  -5  15   8      127.85      144.70     11.82 o
  -4  15   8       16.25       13.20      6.34 o
  -3  15   8       28.41       21.53      6.44 o
  -2  15   8       42.14       54.68     11.33 o
  -1  15   8        1.45        9.70     10.55 o
   0  15   8        2.32        8.49      7.82 o
   1  15   8        1.75       -3.75      6.75 o
   2  15   8       42.95       59.19     12.14 o
   3  15   8       29.02       19.40      9.76 o
   4  15   8       16.41       13.95      9.22 o
   5  15   8      130.27      142.66     17.65 o
   6  15   8       67.95       67.98     14.28 o
   7  15   8        1.15      -11.26     11.26 o
  -6  16   8        5.97       15.68     14.58 o
  -5  16   8        6.68        4.85      9.94 o
  -4  16   8       73.53       92.89     12.89 o
  -3  16   8       22.97       25.49     13.22 o
  -2  16   8       22.32       32.06     10.43 o
  -1  16   8       90.59      114.57     14.93 o
   0  16   8      158.61      169.29     17.67 o
   1  16   8       92.13       99.80     23.14 o
   2  16   8       21.30       31.85     11.08 o
   3  16   8       22.93       32.68     11.58 o
   4  16   8       73.74       85.68     14.90 o
   5  16   8        6.43        7.24      9.19 o
   6  16   8        5.87        0.91      9.33 o
  -5  17   8        2.29       12.99     10.24 o
  -4  17   8        5.54      -10.86     10.86 o
  -3  17   8       11.21      -10.86     10.86 o
  -2  17   8       19.66       46.63     12.00 o
  -1  17   8        5.35       13.80      9.98 o
   0  17   8        8.29        2.31      8.43 o
   1  17   8        5.22       19.49     10.25 o
   2  17   8       19.58       19.53     10.18 o
   3  17   8       11.33        1.76     12.06 o
   4  17   8        5.02       -0.76      9.58 o
   5  17   8        2.20        2.38      9.74 o
  -3  18   8        6.78      -12.61     12.61 o
  -2  18   8       16.26       32.12     18.13 o
  -1  18   8        5.35       13.08      9.83 o
   0  18   8        8.87       24.14     11.01 o
   1  18   8        5.15       18.11     23.12 o
   2  18   8       15.84       14.63     10.91 o
   3  18   8        6.27       -0.05     20.74 o
   1   0   9      199.16      198.97      9.43 o
   2   0   9      186.80      199.64      7.96 o
   3   0   9     1965.47     1853.01     29.30 o
   4   0   9      953.81      976.77     20.17 o
   5   0   9        0.06        1.06      5.04 o
   6   0   9        7.71       18.61      6.35 o
   7   0   9        3.09       12.68      8.76 o
   8   0   9       36.84       42.35      4.91 o
   9   0   9       42.70       54.26      5.68 o
  10   0   9       19.35       25.62      8.68 o
  11   0   9        0.34       11.87      8.87 o
  12   0   9       21.54       -5.08     10.60 o
 -12   1   9        2.82        9.94     11.52 o
 -11   1   9       22.77       10.07      9.90 o
 -10   1   9       47.58       46.02     10.67 o
  -9   1   9       13.27       18.52      4.55 o
  -8   1   9       40.11       32.64      5.80 o
  -7   1   9      122.14      111.64      7.52 o
  -6   1   9      510.42      505.76     14.43 o
  -5   1   9      478.24      483.56     31.15 o
  -4   1   9      107.18       90.77      8.88 o
  -3   1   9      292.42      310.53     10.43 o
  -2   1   9     2280.59     2191.69     30.60 o
  -1   1   9       50.90       47.68      4.61 o
   0   1   9     1013.79     1015.63     31.94 o
   1   1   9       45.99       37.14      5.17 o
   2   1   9     2312.64     2219.09     32.15 o
   3   1   9      289.39      289.24      9.79 o
   4   1   9      100.21       83.22      7.46 o
   5   1   9      468.62      480.27     13.89 o
   6   1   9      521.59      509.40     13.42 o
   7   1   9      126.38      138.07      8.22 o
   8   1   9       40.68       47.38      5.88 o
   9   1   9       12.33        8.35      6.35 o
  10   1   9       47.73       54.09     13.25 o
  11   1   9       22.63       30.95      9.33 o
  12   1   9        2.88       -1.14      9.06 o
 -12   2   9        1.01        1.75     11.47 o
 -11   2   9       20.80       -7.18      9.20 o
 -10   2   9       10.63       10.30      5.07 o
  -9   2   9      137.40      154.28     12.55 o
  -8   2   9      110.11      108.13      8.39 o
  -7   2   9       21.97       21.46      5.43 o
  -6   2   9       31.36       22.47      4.45 o
  -5   2   9      152.11      147.16      7.60 o
  -4   2   9      515.18      542.29     15.27 o
  -3   2   9      481.74      479.07     10.24 o
  -2   2   9     1077.96     1060.41     16.21 o
  -1   2   9     1655.57     1731.77     22.79 o
   0   2   9      388.35      367.88     12.73 o
   1   2   9     1662.87     1726.30     26.98 o
   2   2   9     1047.54     1048.90     19.78 o
   3   2   9      486.92      487.48     11.24 o
   4   2   9      538.32      534.22     12.27 o
   5   2   9      148.38      149.69      7.22 o
   6   2   9       27.99       30.71      7.17 o
   7   2   9       21.04       30.27      4.97 o
   8   2   9      108.37      116.85      9.70 o
   9   2   9      135.73      134.02     14.00 o
  10   2   9       10.30       -0.27      7.55 o
  11   2   9       20.53       20.77     10.47 o
 -12   3   9        3.82        4.77     11.47 o
 -11   3   9        7.82       20.77     16.90 o
 -10   3   9       34.18       39.08      6.73 o
  -9   3   9       74.44       68.63      7.58 o
  -8   3   9      266.19      271.41     13.48 o
  -7   3   9      213.02      200.78     10.08 o
  -6   3   9       36.63       43.14      7.84 o
  -5   3   9      122.22      129.49      7.54 o
  -4   3   9      348.42      383.38      9.60 o
  -3   3   9     1069.94     1060.04     17.08 o
  -2   3   9     1305.69     1409.11     19.69 o
  -1   3   9      352.42      385.44      8.12 o
   0   3   9      106.07      106.53      6.02 o
   1   3   9      361.77      403.01     13.64 o
   2   3   9     1313.09     1343.78     23.48 o
   3   3   9     1038.49     1009.91     17.20 o
   4   3   9      334.81      346.43      9.76 o
   5   3   9      121.97      126.42      6.69 o
   6   3   9       35.76       38.16      4.69 o
   7   3   9      207.82      199.46     16.41 o
   8   3   9      263.59      264.34     41.50 o
   9   3   9       73.52       90.02     17.74 o
  10   3   9       34.14       50.47      9.79 o
  11   3   9        7.69        2.41     11.34 o
  12   3   9        3.77       39.67     17.08 o
 -11   4   9        0.50       -0.45      5.13 o
 -10   4   9       15.31       10.10      5.14 o
  -9   4   9       54.03       47.36      6.98 o
  -8   4   9      137.76      118.88     11.85 o
  -7   4   9      194.57      182.69     16.73 o
  -6   4   9      326.52      308.88     11.51 o
  -5   4   9      266.68      252.36      9.86 o
  -4   4   9       28.65       37.24      5.49 o
  -3   4   9       13.42       10.09      2.24 o
  -2   4   9       70.15       72.37      4.97 o
  -1   4   9     5359.27     5453.56     51.27 o
   0   4   9     1752.29     1697.72     20.67 o
   1   4   9     5333.39     5370.17     66.58 o
   2   4   9       80.83       84.74      5.83 o
   3   4   9       14.73        9.91      3.37 o
   4   4   9       31.52       36.05      4.06 o
   5   4   9      268.98      247.74      8.71 o
   6   4   9      337.33      357.86     12.98 o
   7   4   9      193.40      189.77     14.17 o
   8   4   9      136.24      121.10     26.37 o
   9   4   9       53.38       36.04      8.50 o
  10   4   9       15.54        9.41     11.25 o
  11   4   9        0.52       10.90     13.44 o
 -11   5   9       10.55        9.40      6.06 o
 -10   5   9        9.84       15.07      5.58 o
  -9   5   9      218.04      203.41     12.34 o
  -8   5   9       33.49       41.43      7.56 o
  -7   5   9      434.91      464.27     15.12 o
  -6   5   9      189.98      165.30      9.50 o
  -5   5   9       34.44       39.69      5.11 o
  -4   5   9      617.94      654.92     14.98 o
  -3   5   9      649.27      690.84     12.54 o
  -2   5   9      443.71      444.28      9.43 o
  -1   5   9      126.63      162.29      9.29 o
   0   5   9      525.19      567.18     10.57 o
   1   5   9      118.49      142.90      6.38 o
   2   5   9      458.95      476.66     12.58 o
   3   5   9      655.03      680.52     15.50 o
   4   5   9      607.27      638.95     15.27 o
   5   5   9       33.87       33.64      5.15 o
   6   5   9      196.96      202.41     13.83 o
   7   5   9      438.16      443.52     20.11 o
   8   5   9       34.07       37.43      8.44 o
   9   5   9      218.10      179.09     24.75 o
  10   5   9        9.64        4.73     12.09 o
  11   5   9       10.64       17.74     13.22 o
 -11   6   9        6.15        2.28      8.65 o
 -10   6   9        5.98        7.52      5.52 o
  -9   6   9        1.45       -1.87      6.35 o
  -8   6   9       77.42       64.49      7.81 o
  -7   6   9       97.19       96.47      8.55 o
  -6   6   9       35.63       29.76      5.42 o
  -5   6   9      150.04      162.43      9.01 o
  -4   6   9       36.97       51.99      6.32 o
  -3   6   9     3169.45     3282.62     32.79 o
  -2   6   9      773.81      807.38     13.65 o
  -1   6   9       65.42       73.56      4.50 o
   0   6   9     1388.56     1374.15     18.54 o
   1   6   9       60.78       76.53      5.75 o
   2   6   9      760.45      790.85     15.18 o
   3   6   9     3161.82     3290.00     45.33 o
   4   6   9       40.27       38.46      4.77 o
   5   6   9      149.62      131.75     18.62 o
   6   6   9       36.21       21.62      7.39 o
   7   6   9      100.52       87.24     11.08 o
   8   6   9       77.55      104.75     20.02 o
   9   6   9        1.48       -5.74      9.94 o
  10   6   9        6.18        4.34     12.79 o
  11   6   9        6.00       12.44     16.20 o
 -11   7   9        3.77       12.70     12.44 o
 -10   7   9        6.71        6.61      6.20 o
  -9   7   9       70.69       86.93      9.69 o
  -8   7   9        7.06       12.76      5.16 o
  -7   7   9       46.42       43.91      6.76 o
  -6   7   9      227.70      209.03     11.18 o
  -5   7   9      517.64      508.83     15.08 o
  -4   7   9      134.29      147.20      8.41 o
  -3   7   9      313.34      325.71      9.89 o
  -2   7   9      256.04      267.69      7.93 o
  -1   7   9      384.34      376.15      9.16 o
   0   7   9       45.40       51.40      4.02 o
   1   7   9      391.22      400.34     10.65 o
   2   7   9      256.94      271.63      8.84 o
   3   7   9      312.19      331.56     10.70 o
   4   7   9      134.66      150.31     18.53 o
   5   7   9      527.64      553.64     33.39 o
   6   7   9      231.04      190.22     23.22 o
   7   7   9       45.61       35.08     13.53 o
   8   7   9        6.99       13.49     12.17 o
   9   7   9       71.92      100.33     21.68 o
  10   7   9        6.75       16.64     12.17 o
  11   7   9        3.84       20.06     14.32 o
 -11   8   9       11.75       15.98     16.12 o
 -10   8   9       27.97       37.59      8.60 o
  -9   8   9        3.76        7.82      5.87 o
  -8   8   9       31.19       26.03      6.39 o
  -7   8   9       40.37       33.71      6.33 o
  -6   8   9       10.70       14.02      5.11 o
  -5   8   9       14.90       17.12      7.44 o
  -4   8   9      734.40      699.80     14.97 o
  -3   8   9      308.20      317.47      8.56 o
  -2   8   9      117.95      118.22      6.06 o
  -1   8   9      496.57      466.41     10.58 o
   0   8   9       36.16       35.68      3.76 o
   1   8   9      492.97      476.84     12.00 o
   2   8   9      117.97      103.93      6.54 o
   3   8   9      301.25      310.90     11.87 o
   4   8   9      749.97      704.73     37.43 o
   5   8   9       13.71       22.99     11.08 o
   6   8   9       11.57       12.39     10.77 o
   7   8   9       40.49       72.08     16.86 o
   8   8   9       31.67       31.00     13.71 o
   9   8   9        3.77       15.98     12.66 o
  10   8   9       28.14       17.17     15.20 o
  11   8   9       12.04       35.95     17.95 o
 -10   9   9       22.20       31.05     18.13 o
  -9   9   9       57.15       68.96      9.45 o
  -8   9   9       20.81       36.82      9.50 o
  -7   9   9       16.08       19.36      6.02 o
  -6   9   9       75.74       74.04      8.19 o
  -5   9   9      516.64      524.03     14.68 o
  -4   9   9      106.28      114.37      8.23 o
  -3   9   9      404.16      405.82     10.01 o
  -2   9   9      176.83      184.25      7.52 o
  -1   9   9      184.95      183.12      7.23 o
   0   9   9        7.44        6.40      3.20 o
   1   9   9      189.33      186.75      8.21 o
   2   9   9      172.48      185.28     16.32 o
   3   9   9      418.34      404.88     40.81 o
   4   9   9       99.61      106.38     21.26 o
   5   9   9      520.42      509.71     34.18 o
   6   9   9       74.20       57.63     15.42 o
   7   9   9       16.31        4.34     10.16 o
   8   9   9       20.39       50.84     16.86 o
   9   9   9       58.78       96.12     22.16 o
  10   9   9       22.20       51.45     18.53 o
 -10  10   9       16.13       23.17     17.39 o
  -9  10   9        2.74        0.22      5.81 o
  -8  10   9        1.84        3.89      5.20 o
  -7  10   9       25.61       21.73      7.79 o
  -6  10   9        0.00       -1.87      4.52 o
  -5  10   9      151.78      161.01     12.31 o
  -4  10   9      540.14      543.39     18.42 o
  -3  10   9       80.43       83.46      5.69 o
  -2  10   9      332.40      350.09     10.25 o
  -1  10   9      286.83      304.18     10.62 o
   0  10   9       35.52       44.61      6.99 o
   1  10   9      296.52      287.91     12.32 o
   2  10   9      323.90      337.48     17.44 o
   3  10   9       76.53       73.71     10.63 o
   4  10   9      538.57      531.22     29.58 o
   5  10   9      155.48      159.77     22.29 o
   6  10   9        0.01       10.25     11.60 o
   7  10   9       25.69       29.91     14.45 o
   8  10   9        2.13        8.50     12.96 o
   9  10   9        2.76       20.10     14.45 o
  10  10   9       15.77       20.98     16.25 o
  -9  11   9        3.80       23.60     16.16 o
  -8  11   9       18.48       19.93      7.45 o
  -7  11   9       88.78      105.73     17.03 o
  -6  11   9       20.43       17.42      6.04 o
  -5  11   9        0.50       -0.57      3.80 o
  -4  11   9       39.71       50.55      5.84 o
  -3  11   9       17.95       23.46      4.01 o
  -2  11   9       32.71       27.37      5.14 o
  -1  11   9      245.27      246.52     15.29 o
   0  11   9      215.22      207.02      9.63 o
   1  11   9      238.31      245.82     19.51 o
   2  11   9       32.40       32.75      8.38 o
   3  11   9       18.98       25.96      8.98 o
   4  11   9       38.96       47.93     12.13 o
   5  11   9        0.73       -1.58      8.71 o
   6  11   9       20.06        3.59     10.47 o
   7  11   9       88.24       76.73     19.58 o
   8  11   9       18.96       -3.02     12.70 o
   9  11   9        3.76       10.42     13.84 o
  -9  12   9        1.25       -7.84     12.66 o
  -8  12   9       26.28       17.61      7.79 o
  -7  12   9        2.70        4.37      6.33 o
  -6  12   9       17.12       12.27      6.10 o
  -5  12   9       60.90       62.21      7.13 o
  -4  12   9       21.10       18.54      5.09 o
  -3  12   9       45.36       57.23      6.19 o
  -2  12   9      492.72      534.65     15.61 o
  -1  12   9      133.51      131.72      8.68 o
   0  12   9       31.13       38.23     10.31 o
   1  12   9      135.95      143.53     14.23 o
   2  12   9      491.42      483.62     54.43 o
   3  12   9       47.12       32.31      9.52 o
   4  12   9       21.31       13.56      8.02 o
   5  12   9       59.03       42.73     21.59 o
   6  12   9       17.21       10.42     11.47 o
   7  12   9        2.88        7.01     12.66 o
   8  12   9       26.10       39.24     16.90 o
   9  12   9        1.15        3.46     14.10 o
  -8  13   9       11.76       10.86     13.88 o
  -7  13   9        0.52       10.88      6.91 o
  -6  13   9        0.44        1.59      5.87 o
  -5  13   9       22.72       18.50      5.39 o
  -4  13   9       66.50       78.26      8.50 o
  -3  13   9       26.65       29.48      6.27 o
  -2  13   9       34.14       40.14      6.54 o
  -1  13   9       18.56        7.30      5.65 o
   0  13   9       79.30       72.99     13.90 o
   1  13   9       16.37        8.56     10.99 o
   2  13   9       36.39       36.30     18.48 o
   3  13   9       26.56       21.55      8.92 o
   4  13   9       68.45       49.50     11.18 o
   5  13   9       22.71       31.42     16.51 o
   6  13   9        0.56        4.12     11.47 o
   7  13   9        0.44       -0.44     11.95 o
   8  13   9       12.66       38.62     17.60 o
  -8  14   9        1.56       10.29     15.85 o
  -7  14   9        3.10        0.10      7.12 o
  -6  14   9        5.59        6.38      7.44 o
  -5  14   9        2.52       -2.08      5.31 o
  -4  14   9       43.28       46.64      7.61 o
  -3  14   9       22.58       19.06      6.08 o
  -2  14   9       54.37       50.03      8.48 o
  -1  14   9      129.06      154.04     15.27 o
   0  14   9       70.98       89.89     20.23 o
   1  14   9      128.04      109.73     25.34 o
   2  14   9       54.36       48.69     10.44 o
   3  14   9       23.30       34.30     15.94 o
   4  14   9       43.37       65.71     13.19 o
   5  14   9        2.34        6.06      9.63 o
   6  14   9        5.65        7.93     12.92 o
   7  14   9        2.90        1.49     13.09 o
   8  14   9        1.48       -5.78     14.54 o
  -6  15   9       28.07       25.46     11.59 o
  -5  15   9       57.61       66.57      9.47 o
  -4  15   9       32.81       39.66      7.61 o
  -3  15   9       11.74        5.52      6.35 o
  -2  15   9       61.09       75.07     12.44 o
  -1  15   9       24.19       21.43      9.13 o
   0  15   9       43.18       41.46     12.79 o
   1  15   9       24.38       25.67      9.24 o
   2  15   9       63.96       47.69     11.12 o
   3  15   9       10.82        9.74      9.08 o
   4  15   9       33.18       31.38     13.44 o
   5  15   9       57.31       42.60     12.12 o
   6  15   9       28.31       21.63     15.41 o
   7  15   9       14.66       -1.49     13.57 o
  -5  16   9       18.83       12.14      7.33 o
  -4  16   9       29.35       22.42      8.31 o
  -3  16   9       36.73       80.57     19.45 o
  -2  16   9       45.54       76.41     13.23 o
  -1  16   9       66.62       81.32     13.61 o
   0  16   9       30.67       33.61     10.62 o
   1  16   9       66.66       65.01     12.60 o
   2  16   9       44.79       61.87     13.70 o
   3  16   9       37.42       37.74     12.38 o
   4  16   9       29.26        6.31     10.44 o
   5  16   9       19.15       13.60     10.76 o
   6  16   9       34.35       21.72     16.82 o
  -4  17   9       16.88      -10.42     10.42 o
  -3  17   9       13.15       26.19     14.63 o
  -2  17   9       10.47        8.77      8.78 o
  -1  17   9        5.65        4.74      9.58 o
   0  17   9        2.84        2.84      8.73 o
   1  17   9        6.12        6.89      8.89 o
   2  17   9       10.52        9.93      9.99 o
   3  17   9       12.68        6.69     12.15 o
   4  17   9       17.58       14.56     11.36 o
  -3  18   9       24.67       50.14     17.52 o
  -2  18   9       13.16       10.79     10.73 o
  -1  18   9       15.03       39.79     18.22 o
   0  18   9        8.30        9.04     10.50 o
   1  18   9       14.77       48.97     17.41 o
   2  18   9       13.21       27.59     12.30 o
   3  18   9       24.01       25.62     16.25 o
   0   0  10     7506.11     7560.45    153.96 o
   1   0  10      821.93      811.33     34.71 o
   2   0  10      401.85      385.31     15.76 o
   3   0  10      944.26     1014.36     20.34 o
   4   0  10      105.99       92.64      6.89 o
   5   0  10        3.37        3.83      5.06 o
   6   0  10       50.62       45.18      6.21 o
   7   0  10      215.22      201.75     11.07 o
   8   0  10       34.54       37.29      5.77 o
   9   0  10        3.15        9.15      5.14 o
  10   0  10        7.09        1.59      6.44 o
  11   0  10       34.86       62.68     11.94 o
  12   0  10        3.95        5.25     10.55 o
 -12   1  10        0.46       -1.53     10.73 o
 -11   1  10        9.71        4.90     12.92 o
 -10   1  10       22.98       25.80      7.22 o
  -9   1  10       48.05       50.30      8.00 o
  -8   1  10      143.82      148.49     10.92 o
  -7   1  10      117.39      120.80      9.45 o
  -6   1  10      389.94      396.85     14.18 o
  -5   1  10      167.65      162.42     11.46 o
  -4   1  10      123.49      128.48      8.08 o
  -3   1  10     1933.94     1892.92     37.93 o
  -2   1  10     1915.30     1905.99     34.40 o
  -1   1  10      590.01      577.45     13.97 o
   0   1  10      258.75      233.43     15.75 o
   1   1  10      569.07      575.75     16.96 o
   2   1  10     1936.32     1942.57     30.04 o
   3   1  10     1949.42     1948.69     30.65 o
   4   1  10      124.84      119.99      7.40 o
   5   1  10      163.21      143.13     15.18 o
   6   1  10      382.04      380.07     11.99 o
   7   1  10      120.11      111.11      7.73 o
   8   1  10      143.38      151.04      9.22 o
   9   1  10       49.03       39.40      9.33 o
  10   1  10       22.27       28.86      9.61 o
  11   1  10        9.85        8.19      7.93 o
  12   1  10        0.49        3.72     10.99 o
 -12   2  10        5.53        6.17     11.12 o
 -11   2  10        9.60        1.33      7.37 o
 -10   2  10        8.60        6.18      4.67 o
  -9   2  10        8.30        3.57      4.16 o
  -8   2  10      200.29      205.07     10.63 o
  -7   2  10        1.95        1.71      2.97 o
  -6   2  10       28.75       28.81      5.44 o
  -5   2  10       80.42       83.40      7.49 o
  -4   2  10      391.54      391.69     16.56 o
  -3   2  10     3201.82     3072.08     53.80 o
  -2   2  10     3188.23     3153.92     37.21 o
  -1   2  10     1558.17     1452.15     20.99 o
   0   2  10      468.81      455.63     12.10 o
   1   2  10     1595.64     1508.00     26.11 o
   2   2  10     3203.76     3154.49     43.85 o
   3   2  10     3231.28     3064.66     37.76 o
   4   2  10      395.29      394.08     10.82 o
   5   2  10       80.25       81.40      5.98 o
   6   2  10       29.07       32.56      4.78 o
   7   2  10        1.86       -0.25      3.59 o
   8   2  10      204.97      216.47     12.69 o
   9   2  10        8.22       -2.88      5.50 o
  10   2  10        8.12        1.53      6.56 o
  11   2  10        9.50        8.25      7.81 o
 -11   3  10        0.42        4.81      5.47 o
 -10   3  10       26.16       25.78      8.28 o
  -9   3  10       38.25       41.44      6.29 o
  -8   3  10       73.63       69.70      9.72 o
  -7   3  10      626.47      663.68     17.36 o
  -6   3  10       60.57       66.62      6.44 o
  -5   3  10      717.10      749.91     19.65 o
  -4   3  10       90.82       98.43     10.11 o
  -3   3  10     1438.28     1309.12     22.90 o
  -2   3  10     4396.67     4520.33     43.97 o
  -1   3  10     2140.18     2008.21     34.95 o
   0   3  10      763.46      731.15     17.32 o
   1   3  10     2099.93     1961.97     30.82 o
   2   3  10     4387.04     4469.37     58.22 o
   3   3  10     1447.39     1346.91     24.27 o
   4   3  10       83.15       91.28      8.26 o
   5   3  10      722.07      742.35     15.78 o
   6   3  10       59.78       66.70      5.93 o
   7   3  10      632.12      643.74     19.12 o
   8   3  10       75.31       69.07     10.37 o
   9   3  10       38.52       27.14      8.30 o
  10   3  10       26.65       32.92     12.06 o
  11   3  10        0.56       -3.07     10.07 o
 -11   4  10        7.21        9.56      5.69 o
 -10   4  10       51.37       49.73      7.68 o
  -9   4  10       94.43      102.21      9.30 o
  -8   4  10      311.63      313.63     13.35 o
  -7   4  10      799.23      787.09     25.04 o
  -6   4  10      547.36      566.86     15.72 o
  -5   4  10       36.54       34.56      4.81 o
  -4   4  10       10.89       12.06      3.24 o
  -3   4  10      364.01      319.34      9.41 o
  -2   4  10     2935.32     2959.15     44.04 o
  -1   4  10      191.11      187.26      6.14 o
   0   4  10     2625.13     2735.61     39.16 o
   1   4  10      184.85      186.41      8.26 o
   2   4  10     2987.50     2953.41     41.94 o
   3   4  10      362.61      354.18     11.31 o
   4   4  10       11.24        9.42      3.21 o
   5   4  10       40.76       48.98      4.99 o
   6   4  10      544.50      561.16     16.82 o
   7   4  10      807.42      768.31     32.24 o
   8   4  10      308.29      328.20     20.04 o
   9   4  10       95.11      102.41     12.96 o
  10   4  10       50.78       71.03     18.70 o
  11   4  10        7.26        0.74     12.44 o
 -11   5  10        3.09        0.02      9.72 o
 -10   5  10       16.38       23.63      6.49 o
  -9   5  10        4.99        3.03      6.55 o
  -8   5  10      291.20      288.58     13.56 o
  -7   5  10       12.97       22.20      5.52 o
  -6   5  10      426.67      435.17     14.04 o
  -5   5  10      213.44      205.83      9.84 o
  -4   5  10      122.46      137.70      7.20 o
  -3   5  10      315.14      311.96     13.16 o
  -2   5  10      980.44      982.64     16.12 o
  -1   5  10      383.62      376.61      8.83 o
   0   5  10     1027.75     1035.97     15.63 o
   1   5  10      384.58      372.42     10.08 o
   2   5  10      979.59      992.45     20.01 o
   3   5  10      320.76      327.39     10.99 o
   4   5  10      126.74      154.71      8.25 o
   5   5  10      215.91      210.91     10.26 o
   6   5  10      426.72      436.09     19.62 o
   7   5  10       12.82       11.15      6.83 o
   8   5  10      294.10      320.03     18.47 o
   9   5  10        4.46       16.42     13.18 o
  10   5  10       16.27       49.79     16.03 o
  11   5  10        3.16       11.25     13.71 o
 -11   6  10        5.06        3.92     10.82 o
 -10   6  10       12.39       16.73      6.01 o
  -9   6  10       54.24       54.25      8.06 o
  -8   6  10       27.42       24.68      5.97 o
  -7   6  10       39.92       37.56      6.17 o
  -6   6  10      168.14      179.34     13.59 o
  -5   6  10       16.56       20.34      8.36 o
  -4   6  10      841.06      844.15     15.74 o
  -3   6  10      250.29      253.01      9.18 o
  -2   6  10      217.20      222.45      7.09 o
  -1   6  10       53.26       58.10      4.31 o
   0   6  10      454.04      409.16      9.42 o
   1   6  10       49.15       55.00      4.89 o
   2   6  10      217.78      209.74      9.12 o
   3   6  10      248.46      261.10     19.34 o
   4   6  10      836.89      812.07     18.21 o
   5   6  10       17.08       17.34     10.33 o
   6   6  10      168.33      195.68     14.40 o
   7   6  10       39.36       47.56     11.17 o
   8   6  10       27.50       50.14     16.64 o
   9   6  10       55.04       40.03     15.02 o
  10   6  10       11.91       12.22     12.44 o
  11   6  10        5.23       10.12     14.58 o
 -11   7  10       25.32       17.65     13.93 o
 -10   7  10       33.47       23.41      7.01 o
  -9   7  10        1.30       -1.89      5.09 o
  -8   7  10       26.81       15.28      5.91 o
  -7   7  10       56.07       57.28      8.01 o
  -6   7  10      101.92      122.79      9.10 o
  -5   7  10      141.63      142.64      9.30 o
  -4   7  10       74.39       74.05      6.60 o
  -3   7  10      478.06      467.60     17.16 o
  -2   7  10      404.89      410.74      9.95 o
  -1   7  10        7.15        1.95      2.37 o
   0   7  10      548.06      549.80     11.24 o
   1   7  10        8.09        2.12      2.59 o
   2   7  10      421.13      437.65     11.56 o
   3   7  10      472.04      461.60     16.67 o
   4   7  10       77.64       76.24      8.44 o
   5   7  10      146.88      131.87     19.84 o
   6   7  10      103.80      100.46     18.96 o
   7   7  10       56.57       77.43     18.26 o
   8   7  10       27.30       18.13     14.32 o
   9   7  10        1.58       -1.49     12.13 o
  10   7  10       34.39       24.57     15.94 o
  11   7  10       25.17       26.89     16.90 o
 -10   8  10        9.64        6.42      6.31 o
  -9   8  10       20.44       20.42      9.86 o
  -8   8  10       81.81       68.62      9.61 o
  -7   8  10        3.39        3.99      4.27 o
  -6   8  10       24.63       23.45      5.83 o
  -5   8  10      252.80      276.98     12.87 o
  -4   8  10       63.27       69.59      7.62 o
  -3   8  10      496.21      519.40     13.94 o
  -2   8  10       68.07       65.90      5.07 o
  -1   8  10      311.15      297.13      8.64 o
   0   8  10      227.49      250.23      7.80 o
   1   8  10      324.35      294.22     18.86 o
   2   8  10       67.38       81.66      6.51 o
   3   8  10      487.85      501.09     25.22 o
   4   8  10       63.82       51.50     13.88 o
   5   8  10      252.53      281.86     26.89 o
   6   8  10       23.60       18.44     12.31 o
   7   8  10        2.83        2.45     10.38 o
   8   8  10       79.86      100.99     20.45 o
   9   8  10       20.14       39.72     16.82 o
  10   8  10        9.88       12.79     14.06 o
 -10   9  10       22.85       15.02     17.43 o
  -9   9  10        5.32        1.65      5.62 o
  -8   9  10       40.99       45.91      7.88 o
  -7   9  10       11.41        2.91      4.81 o
  -6   9  10      159.41      169.31     11.23 o
  -5   9  10       82.32       68.01      7.74 o
  -4   9  10      165.62      178.82     10.40 o
  -3   9  10       37.83       29.32      4.70 o
  -2   9  10      198.86      192.92      7.83 o
  -1   9  10       78.97       83.48      5.61 o
   0   9  10       99.79      106.03      6.96 o
   1   9  10       79.70       86.70      6.36 o
   2   9  10      195.77      172.16     10.04 o
   3   9  10       34.93       32.09      8.09 o
   4   9  10      162.36      197.26     23.21 o
   5   9  10       79.94       61.75     15.72 o
   6   9  10      154.96      178.52     24.75 o
   7   9  10       11.15       17.43     12.39 o
   8   9  10       40.55       40.77     16.29 o
   9   9  10        5.35       17.03     13.79 o
  10   9  10       23.47       42.87     18.13 o
 -10  10  10       21.87       19.75     17.60 o
  -9  10  10       25.69       29.43      8.03 o
  -8  10  10       22.89       16.96      6.38 o
  -7  10  10       37.37       43.00      7.68 o
  -6  10  10       38.59       28.22      8.77 o
  -5  10  10        6.97        7.04      5.00 o
  -4  10  10      856.06      840.24     17.86 o
  -3  10  10      328.67      333.81     10.63 o
  -2  10  10      528.78      532.14     12.80 o
  -1  10  10      137.79      121.87      7.86 o
   0  10  10      572.79      606.19     20.12 o
   1  10  10      134.35      124.05      9.26 o
   2  10  10      533.71      527.69     30.17 o
   3  10  10      332.34      306.23     29.04 o
   4  10  10      869.23      897.14     31.36 o
   5  10  10        6.00       15.41     11.17 o
   6  10  10       38.68       31.62     13.49 o
   7  10  10       37.31       28.95     14.93 o
   8  10  10       23.63       -7.97     11.52 o
   9  10  10       25.86       48.83     18.83 o
  10  10  10       22.12       26.67     16.73 o
  -9  11  10        6.29       13.66     14.98 o
  -8  11  10       38.34       43.31     12.83 o
  -7  11  10       46.39       50.75      8.36 o
  -6  11  10       26.95       12.61      8.98 o
  -5  11  10       63.86       58.07      6.74 o
  -4  11  10      175.06      185.50      9.47 o
  -3  11  10      104.54       92.43      9.65 o
  -2  11  10       89.18       86.21      7.63 o
  -1  11  10      122.20       99.68      7.75 o
   0  11  10       55.80       46.17      8.57 o
   1  11  10      116.84       80.77     11.22 o
   2  11  10       89.66       92.29     11.84 o
   3  11  10      101.26       97.93     12.85 o
   4  11  10      178.46      190.41     24.35 o
   5  11  10       61.55       39.02     14.89 o
   6  11  10       27.18       28.03     14.63 o
   7  11  10       44.93       35.65     15.90 o
   8  11  10       39.10       21.33     15.41 o
   9  11  10        6.25        7.44     14.32 o
  -9  12  10        8.05       13.75     15.02 o
  -8  12  10        5.46       11.28      7.32 o
  -7  12  10       20.87       13.93      6.55 o
  -6  12  10        2.80        0.24      5.60 o
  -5  12  10       13.88       16.87      5.28 o
  -4  12  10        5.41        5.17      4.31 o
  -3  12  10       21.44       22.64      6.35 o
  -2  12  10       16.99       21.67      5.50 o
  -1  12  10      545.23      573.45     19.30 o
   0  12  10       65.03       67.58     10.51 o
   1  12  10      543.36      521.68     23.36 o
   2  12  10       17.95       31.63      8.67 o
   3  12  10       21.69       17.42      8.08 o
   4  12  10        4.84       -0.46      7.83 o
   5  12  10       15.91       19.01     13.27 o
   6  12  10        3.31        3.81     11.34 o
   7  12  10       20.99       20.45     13.97 o
   8  12  10        5.39       -6.74     12.09 o
   9  12  10        7.91       -6.35     13.71 o
  -8  13  10       21.12       30.22     18.00 o
  -7  13  10        7.15        6.52      7.00 o
  -6  13  10       19.95       18.02      7.01 o
  -5  13  10       37.17       25.71      6.73 o
  -4  13  10       26.27       22.62      6.36 o
  -3  13  10       26.09       15.29      8.68 o
  -2  13  10       86.10      100.73      8.72 o
  -1  13  10       77.60      106.37     10.45 o
   0  13  10       51.52       62.68     10.71 o
   1  13  10       78.25       83.80     12.00 o
   2  13  10       89.54       96.27     12.81 o
   3  13  10       26.48       24.90      9.50 o
   4  13  10       27.13       20.32      9.71 o
   5  13  10       38.00       28.28     10.45 o
   6  13  10       19.12       16.55     13.36 o
   7  13  10        7.31       -3.37     11.74 o
   8  13  10       21.18       11.04     17.43 o
  -7  14  10       27.26       48.04     18.31 o
  -6  14  10        3.50        5.47      7.46 o
  -5  14  10       11.49        6.93      6.05 o
  -4  14  10       18.61        7.26      7.96 o
  -3  14  10       98.75      103.93     11.10 o
  -2  14  10       15.75       20.68      6.87 o
  -1  14  10       25.34       20.02     12.06 o
   0  14  10        0.00       -5.18      6.20 o
   1  14  10       26.23       20.38     12.09 o
   2  14  10       15.24       20.18      8.69 o
   3  14  10      102.51       77.41     13.18 o
   4  14  10       18.63        4.04      8.47 o
   5  14  10       11.37        5.53     13.23 o
   6  14  10        3.47       14.84     14.98 o
   7  14  10       27.99       34.73     17.82 o
  -6  15  10       11.18       24.86      9.63 o
  -5  15  10        5.67        3.23      7.20 o
  -4  15  10       43.25       56.21      8.46 o
  -3  15  10       18.81       26.77      9.71 o
  -2  15  10       30.38       18.77     10.66 o
  -1  15  10       12.72       21.67      8.67 o
   0  15  10        0.09       -6.15      6.27 o
   1  15  10       13.64        0.39      7.52 o
   2  15  10       29.51       40.79     12.22 o
   3  15  10       19.20       32.01     11.30 o
   4  15  10       42.35       32.67     11.33 o
   5  15  10        5.41        3.79      9.23 o
   6  15  10       10.76        2.85     13.84 o
  -5  16  10       14.71       15.38      7.75 o
  -4  16  10       35.94       51.96     13.16 o
  -3  16  10       10.16       34.86     15.02 o
  -2  16  10       54.01       37.82     17.52 o
  -1  16  10       11.29       16.83      9.13 o
   0  16  10        2.78       -0.72      7.94 o
   1  16  10       11.21       22.17     10.17 o
   2  16  10       54.52       54.57     23.96 o
   3  16  10       10.10        9.26      8.93 o
   4  16  10       35.49       28.86     12.52 o
   5  16  10       14.82       30.59     12.20 o
  -4  17  10        5.51       35.30     15.46 o
  -3  17  10        0.84       24.70     13.84 o
  -2  17  10        9.90        8.28     12.96 o
  -1  17  10       24.18       26.03     10.71 o
   0  17  10       14.57       19.06      9.98 o
   1  17  10       24.44       11.96      9.35 o
   2  17  10        9.42        6.11      8.70 o
   3  17  10        0.91       -9.19      9.19 o
   4  17  10        4.86       -2.10     10.56 o
  -2  18  10       19.16       87.45     22.25 o
  -1  18  10       27.53       40.84     13.18 o
   0  18  10        5.08       11.07     10.21 o
   1  18  10       27.44       10.11     10.50 o
   2  18  10       18.41        5.68      9.05 o
   1   0  11       17.41       27.13      5.33 o
   2   0  11      710.38      737.88     16.85 o
   3   0  11      306.36      301.32     11.04 o
   4   0  11      248.93      256.70     10.54 o
   5   0  11       13.01       16.75      5.29 o
   6   0  11      115.85      119.43      9.94 o
   7   0  11       97.43      110.11      9.13 o
   8   0  11        1.54       -3.25      4.03 o
   9   0  11        0.06       -4.19      4.19 o
  10   0  11        4.42       -1.65      6.25 o
  11   0  11       43.47       48.71     11.53 o
 -11   1  11       11.18        9.98      7.93 o
 -10   1  11       26.47       23.85      8.57 o
  -9   1  11       29.61       39.49     10.11 o
  -8   1  11        0.27       -1.60      4.34 o
  -7   1  11       88.30       82.02      8.29 o
  -6   1  11      284.48      283.75     18.32 o
  -5   1  11        8.92       11.49      4.24 o
  -4   1  11      666.35      662.92     21.24 o
  -3   1  11      154.53      141.50      8.19 o
  -2   1  11      319.09      307.44      8.49 o
  -1   1  11      323.13      306.33     12.90 o
   0   1  11      956.68      976.11     44.94 o
   1   1  11      328.41      312.44     12.87 o
   2   1  11      321.41      297.59     12.78 o
   3   1  11      151.03      140.22     10.01 o
   4   1  11      667.51      703.32     17.22 o
   5   1  11        7.63        7.49      3.83 o
   6   1  11      271.18      269.30     10.57 o
   7   1  11       83.61       79.02      7.08 o
   8   1  11        0.19        1.99      3.85 o
   9   1  11       28.43       29.13     11.63 o
  10   1  11       26.10       28.35      9.31 o
  11   1  11       11.02        6.35      7.82 o
 -11   2  11        2.99        0.09      7.51 o
 -10   2  11        9.94        5.41      5.83 o
  -9   2  11       96.42      113.25     10.76 o
  -8   2  11       90.71      112.87     10.32 o
  -7   2  11      111.76      113.42     10.88 o
  -6   2  11      291.98      303.19     12.85 o
  -5   2  11      327.80      313.60     18.42 o
  -4   2  11     1067.93     1062.24     37.15 o
  -3   2  11       65.81       59.52      6.13 o
  -2   2  11      676.70      695.57     26.94 o
  -1   2  11      662.41      686.94     13.49 o
   0   2  11       68.95       53.73      5.24 o
   1   2  11      677.73      673.87     15.93 o
   2   2  11      679.55      695.57     16.52 o
   3   2  11       64.97       74.10      5.58 o
   4   2  11     1056.97     1059.26     19.38 o
   5   2  11      314.11      320.41     14.26 o
   6   2  11      286.72      260.40     15.20 o
   7   2  11      113.51      109.89      7.76 o
   8   2  11       91.85       82.72      9.19 o
   9   2  11       95.93       93.03     12.78 o
  10   2  11       10.26       25.12      8.54 o
  11   2  11        2.89        4.99      7.72 o
 -11   3  11        7.49       10.20      7.28 o
 -10   3  11        0.73        2.59      4.45 o
  -9   3  11       31.61       26.19      5.98 o
  -8   3  11       52.68       64.55      7.11 o
  -7   3  11      278.31      283.37     13.87 o
  -6   3  11      167.19      156.42     10.64 o
  -5   3  11      632.70      633.06     18.17 o
  -4   3  11      740.93      709.03     18.42 o
  -3   3  11      241.81      251.70     10.46 o
  -2   3  11      178.08      180.38      7.47 o
  -1   3  11     3146.89     3048.19     37.02 o
   0   3  11      438.22      467.42     12.93 o
   1   3  11     3114.10     3097.51     43.70 o
   2   3  11      178.21      174.27     13.80 o
   3   3  11      240.09      243.64      9.76 o
   4   3  11      758.67      669.41     23.69 o
   5   3  11      619.03      628.78     16.28 o
   6   3  11      167.56      176.26      8.78 o
   7   3  11      277.23      281.32     13.33 o
   8   3  11       54.01       57.76     10.15 o
   9   3  11       31.55       30.65      8.87 o
  10   3  11        0.65        4.36      6.68 o
  11   3  11        7.55       -3.69      7.36 o
 -11   4  11        8.62       11.12      5.98 o
 -10   4  11       14.20        9.74      5.27 o
  -9   4  11       80.06       71.83     16.16 o
  -8   4  11       12.41        5.88      4.27 o
  -7   4  11      420.26      440.27     14.76 o
  -6   4  11      154.89      118.34     10.05 o
  -5   4  11      245.67      242.51     12.74 o
  -4   4  11      363.15      353.21     21.62 o
  -3   4  11      281.25      286.78     11.08 o
  -2   4  11      522.13      516.91     10.42 o
  -1   4  11     1567.89     1599.00     20.89 o
   0   4  11      306.82      349.16     11.30 o
   1   4  11     1586.10     1605.48     27.55 o
   2   4  11      520.93      515.58     14.06 o
   3   4  11      281.15      284.77     13.43 o
   4   4  11      375.41      366.66     12.34 o
   5   4  11      236.83      246.66      9.48 o
   6   4  11      151.95      145.65      9.63 o
   7   4  11      417.02      442.54     20.90 o
   8   4  11       12.94        8.44      6.58 o
   9   4  11       80.53       65.24     11.13 o
  10   4  11       13.72        8.80     11.12 o
  11   4  11        8.39       22.07     14.84 o
 -11   5  11       19.25       18.56      7.01 o
 -10   5  11        6.18       11.60      5.92 o
  -9   5  11       90.92       87.28      9.38 o
  -8   5  11       11.27       13.52      5.28 o
  -7   5  11       95.79      101.12      8.88 o
  -6   5  11      262.15      238.55     11.07 o
  -5   5  11      197.73      198.43     14.14 o
  -4   5  11      309.27      321.18     12.80 o
  -3   5  11      320.43      321.09     10.11 o
  -2   5  11      892.67      897.07     17.29 o
  -1   5  11      918.05      901.94     18.35 o
   0   5  11      344.88      333.56      9.80 o
   1   5  11      934.04      931.51     19.71 o
   2   5  11      907.24      886.25     19.33 o
   3   5  11      311.89      303.44     11.09 o
   4   5  11      301.91      311.63     11.43 o
   5   5  11      192.88      194.04     12.66 o
   6   5  11      253.77      233.47     15.87 o
   7   5  11       93.63       94.12     17.78 o
   8   5  11       11.57        7.26      6.68 o
   9   5  11       89.05       81.15     12.06 o
  10   5  11        6.21       10.16     13.27 o
  11   5  11       19.41       26.45     15.15 o
 -11   6  11        3.89       22.38     13.14 o
 -10   6  11       12.08       20.65      6.56 o
  -9   6  11       29.30       13.51      6.14 o
  -8   6  11       38.70       48.53      7.53 o
  -7   6  11      257.57      249.63     18.74 o
  -6   6  11      147.63      129.29      9.30 o
  -5   6  11      553.42      578.04     25.80 o
  -4   6  11       12.42        9.03      3.82 o
  -3   6  11     1168.99     1129.48     22.05 o
  -2   6  11      325.79      342.84      9.11 o
  -1   6  11      480.72      500.62     10.89 o
   0   6  11      405.89      428.98     10.03 o
   1   6  11      463.02      469.29     14.50 o
   2   6  11      341.58      353.19     20.82 o
   3   6  11     1194.00     1116.43     22.56 o
   4   6  11       11.93       13.65      4.29 o
   5   6  11      552.36      554.22     34.70 o
   6   6  11      144.07      177.03     23.26 o
   7   6  11      258.78      249.01     16.87 o
   8   6  11       39.40       51.76     15.90 o
   9   6  11       29.77       32.10     14.41 o
  10   6  11       11.92       19.97     14.89 o
  11   6  11        3.94       -8.80     12.96 o
 -10   7  11        2.56        5.72      7.53 o
  -9   7  11       32.34       31.61      7.38 o
  -8   7  11        7.73        3.12      5.20 o
  -7   7  11       60.66       45.41      6.86 o
  -6   7  11       25.69       12.23      6.47 o
  -5   7  11      103.28       97.17      8.23 o
  -4   7  11       45.74       55.29      5.95 o
  -3   7  11     1024.14     1022.08     19.86 o
  -2   7  11      331.55      333.64      9.32 o
  -1   7  11      299.06      277.78      8.43 o
   0   7  11      167.47      184.56      7.04 o
   1   7  11      302.36      267.46      9.38 o
   2   7  11      328.52      334.96     13.44 o
   3   7  11     1029.49     1041.78     21.78 o
   4   7  11       45.11       52.75      7.90 o
   5   7  11      104.90      128.32     20.10 o
   6   7  11       28.42       30.65     12.79 o
   7   7  11       61.56       57.06     16.95 o
   8   7  11        7.79        8.54     12.74 o
   9   7  11       33.45       55.79     18.88 o
  10   7  11        2.37       -1.31     14.28 o
 -10   8  11        2.61        8.71     16.16 o
  -9   8  11        5.45        9.43      6.81 o
  -8   8  11       10.91       15.01      6.25 o
  -7   8  11       10.45       13.30      5.73 o
  -6   8  11       62.28       56.88      7.39 o
  -5   8  11      653.87      691.08     18.60 o
  -4   8  11      468.95      459.85     13.86 o
  -3   8  11      960.95      998.52     20.15 o
  -2   8  11       37.28       37.13      4.35 o
  -1   8  11      326.94      339.73      9.50 o
   0   8  11      672.17      668.19     13.29 o
   1   8  11      327.38      322.70     10.57 o
   2   8  11       35.12       37.18      5.09 o
   3   8  11      948.00      907.71     26.92 o
   4   8  11      455.97      454.48     31.15 o
   5   8  11      658.92      740.80     41.63 o
   6   8  11       62.89       50.84     15.90 o
   7   8  11       10.06        7.23     12.92 o
   8   8  11       11.00       25.88     14.80 o
   9   8  11        4.99       -1.40     11.52 o
  10   8  11        2.64        6.00     12.79 o
 -10   9  11        4.66        0.44     15.33 o
  -9   9  11       20.10       20.32      7.08 o
  -8   9  11       16.61       22.43      6.62 o
  -7   9  11        2.92        5.98      5.17 o
  -6   9  11       50.11       57.79      7.81 o
  -5   9  11       98.09       93.76      8.63 o
  -4   9  11       15.78       13.28      4.14 o
  -3   9  11      126.94      121.70      8.26 o
  -2   9  11      129.08      146.40      8.99 o
  -1   9  11      997.67     1029.89     17.78 o
   0   9  11      199.06      222.15      9.51 o
   1   9  11      985.25     1026.80     20.04 o
   2   9  11      129.79      129.41      9.28 o
   3   9  11      133.31      147.13     18.02 o
   4   9  11       18.40        9.41     11.04 o
   5   9  11      101.67      102.79     19.67 o
   6   9  11       49.04       81.80     19.31 o
   7   9  11        2.85       -7.05     10.25 o
   8   9  11       17.25       48.39     18.35 o
   9   9  11       19.52       28.29     15.85 o
  10   9  11        4.96       -3.07     14.41 o
  -9  10  11       20.54        8.19     14.36 o
  -8  10  11       13.93       19.62      6.55 o
  -7  10  11       67.28       60.85     12.39 o
  -6  10  11       37.70       45.31      7.36 o
  -5  10  11       54.58       73.40      8.03 o
  -4  10  11       82.83       87.06      7.23 o
  -3  10  11      104.74      123.85      8.57 o
  -2  10  11      109.78      120.14      7.11 o
  -1  10  11      198.63      194.85      9.68 o
   0  10  11        0.07       -2.12      3.60 o
   1  10  11      186.81      205.94     11.58 o
   2  10  11      111.48       95.32     17.04 o
   3  10  11      101.17      126.28     31.90 o
   4  10  11       81.35       95.51     19.18 o
   5  10  11       52.53       73.22     18.09 o
   6  10  11       39.11       63.98     17.47 o
   7  10  11       67.59       61.09     18.13 o
   8  10  11       14.09       30.00     15.85 o
   9  10  11       20.23       42.39     18.57 o
  -9  11  11       13.05       18.52     16.38 o
  -8  11  11        2.07       -8.43      8.69 o
  -7  11  11       12.90       12.72      6.83 o
  -6  11  11        4.91        7.07      5.69 o
  -5  11  11       31.79       32.58      6.70 o
  -4  11  11      100.26       91.07      7.38 o
  -3  11  11      190.76      204.85     13.94 o
  -2  11  11      601.85      621.37     16.67 o
  -1  11  11      203.80      217.76     10.50 o
   0  11  11      415.83      426.41     17.13 o
   1  11  11      212.21      191.84     15.06 o
   2  11  11      603.12      600.18     24.99 o
   3  11  11      190.44      197.79     18.46 o
   4  11  11       96.58       86.26     12.82 o
   5  11  11       34.26       28.73     13.53 o
   6  11  11        5.00       18.39     13.22 o
   7  11  11       13.17        0.00     12.57 o
   8  11  11        2.01       10.12     13.57 o
   9  11  11       13.21       11.25     14.84 o
  -8  12  11       10.37       21.19     16.38 o
  -7  12  11       16.37       19.46      7.27 o
  -6  12  11       10.42        3.97      6.18 o
  -5  12  11        6.86        7.21      5.61 o
  -4  12  11        5.77       13.57      6.28 o
  -3  12  11       36.97       43.48      7.90 o
  -2  12  11       59.08       55.82      7.01 o
  -1  12  11       37.03       28.10      6.58 o
   0  12  11        3.74        3.70      8.91 o
   1  12  11       40.50       32.87      8.93 o
   2  12  11       56.16       66.01     19.25 o
   3  12  11       37.66       30.88      9.34 o
   4  12  11        5.79        7.83      8.74 o
   5  12  11        6.83       21.76     14.58 o
   6  12  11       10.45        1.23     11.91 o
   7  12  11       15.52       27.72     14.23 o
   8  12  11        9.94       24.08     15.41 o
  -8  13  11       36.06       22.16     17.69 o
  -7  13  11        0.11        0.05      6.74 o
  -6  13  11       15.29       11.33      6.72 o
  -5  13  11       14.34       12.52      7.67 o
  -4  13  11       25.73       31.23      7.75 o
  -3  13  11      120.40      142.94     16.49 o
  -2  13  11       69.53       57.27      7.33 o
  -1  13  11       46.30       47.73      8.12 o
   0  13  11        0.32        2.39      5.88 o
   1  13  11       43.94       40.48      9.69 o
   2  13  11       69.75       56.08     10.95 o
   3  13  11      124.55      128.54     15.65 o
   4  13  11       24.97       29.49     11.82 o
   5  13  11       13.47        7.01     12.17 o
   6  13  11       15.08        3.20     12.74 o
   7  13  11        0.10        7.84     13.71 o
   8  13  11       35.60       62.75     21.20 o
  -7  14  11       12.23        5.12     14.89 o
  -6  14  11       16.32       25.41     10.94 o
  -5  14  11        7.20       -3.78      6.56 o
  -4  14  11       57.96       78.95     12.31 o
  -3  14  11        0.62       -5.48      5.48 o
  -2  14  11       18.79       16.97      7.03 o
  -1  14  11       25.70       18.10      8.68 o
   0  14  11       36.13       55.16     17.08 o
   1  14  11       26.32       22.59     12.02 o
   2  14  11       19.38       19.07      8.20 o
   3  14  11        0.55        1.60      7.60 o
   4  14  11       58.88       62.75     13.28 o
   5  14  11        7.10       -0.22     13.62 o
   6  14  11       16.39       21.81     15.76 o
   7  14  11       12.16       17.25     15.72 o
  -6  15  11        8.20       42.91     17.25 o
  -5  15  11        1.46       -1.28      9.49 o
  -4  15  11        5.87        6.24     14.65 o
  -3  15  11       60.91       84.59     13.76 o
  -2  15  11       17.26       19.88     12.44 o
  -1  15  11       12.03        0.25     19.68 o
   0  15  11      105.28      109.01     14.52 o
   1  15  11       12.21        4.44      8.28 o
   2  15  11       17.01       21.74      9.76 o
   3  15  11       61.12       53.14     12.64 o
   4  15  11        5.91        9.12      9.38 o
   5  15  11        1.35       14.14     14.80 o
   6  15  11        8.88        7.62     14.84 o
  -5  16  11        1.23       -8.82     10.10 o
  -4  16  11       28.23       35.50     13.33 o
  -3  16  11       30.54       49.97     17.82 o
  -2  16  11       34.72       62.05     18.00 o
  -1  16  11       24.97        4.02     25.71 o
   0  16  11       21.38       20.10     16.12 o
   1  16  11       26.76       30.81     10.38 o
   2  16  11       34.85       25.43      9.92 o
   3  16  11       29.59       48.08     12.69 o
   4  16  11       28.14       35.55     12.73 o
   5  16  11        1.14        4.77     11.50 o
  -3  17  11        1.40       -9.50     11.82 o
  -2  17  11       12.10       13.66     13.53 o
  -1  17  11       32.33       32.55     11.75 o
   0  17  11        8.10       11.47     12.96 o
   1  17  11       32.28       20.11     11.41 o
   2  17  11       12.86        2.41      8.56 o
   3  17  11        1.51        8.49     10.79 o
   0  18  11        0.14        1.35      9.52 o
   0   0  12     2895.81     2654.29     68.35 o
   1   0  12     1141.05     1073.10     46.78 o
   2   0  12      580.46      586.33     15.44 o
   3   0  12        0.54        1.15      3.36 o
   4   0  12      649.36      609.58     16.69 o
   5   0  12      133.25      140.28      9.20 o
   6   0  12       35.74       33.44      5.95 o
   7   0  12        0.62        1.55      9.12 o
   8   0  12        0.01        3.28      4.06 o
   9   0  12       37.61       30.91      7.54 o
  10   0  12        3.33       -0.75      9.44 o
  11   0  12        7.14        4.13      8.14 o
 -11   1  12        6.33       -7.04      7.04 o
 -10   1  12       13.94       10.11      6.57 o
  -9   1  12        2.32       -0.13      4.31 o
  -8   1  12       24.71       16.36      9.31 o
  -7   1  12      212.75      214.96     12.34 o
  -6   1  12       64.95       69.67      8.79 o
  -5   1  12      145.51      161.38      9.85 o
  -4   1  12      446.76      412.40     13.83 o
  -3   1  12      233.67      243.89     10.56 o
  -2   1  12      163.35      185.81      7.87 o
  -1   1  12      202.22      211.14     11.40 o
   0   1  12     1237.08     1316.55     73.27 o
   1   1  12      211.74      240.59     11.89 o
   2   1  12      168.16      167.18     12.68 o
   3   1  12      223.46      243.21     11.69 o
   4   1  12      435.04      419.25     13.63 o
   5   1  12      141.45      146.81      9.16 o
   6   1  12       69.04       61.00      6.19 o
   7   1  12      210.83      203.76     10.34 o
   8   1  12       23.60       26.22      5.59 o
   9   1  12        2.35        5.95     10.60 o
  10   1  12       13.69       22.41      8.54 o
  11   1  12        6.31       13.03      8.64 o
 -11   2  12       16.04       17.64      9.43 o
 -10   2  12        8.04        9.56      6.56 o
  -9   2  12       82.23       69.66     13.37 o
  -8   2  12       70.01       86.19      9.80 o
  -7   2  12       11.05        2.66      4.55 o
  -6   2  12       79.14       85.05      8.58 o
  -5   2  12      206.59      221.04     23.24 o
  -4   2  12       59.15       52.58     10.70 o
  -3   2  12      371.96      398.28     13.28 o
  -2   2  12       51.63       55.49      4.56 o
  -1   2  12       52.90       64.82      5.66 o
   0   2  12      804.81      917.77     19.77 o
   1   2  12       43.50       41.99      6.10 o
   2   2  12       46.63       38.96      5.42 o
   3   2  12      356.82      376.26     12.78 o
   4   2  12       58.53       55.02      5.42 o
   5   2  12      209.67      204.82     13.79 o
   6   2  12       78.00       78.18      6.85 o
   7   2  12       11.73        2.95      3.93 o
   8   2  12       69.23       78.66      9.18 o
   9   2  12       81.91       80.57     12.24 o
  10   2  12        7.83       10.30      7.47 o
  11   2  12       15.74       21.63      9.47 o
 -11   3  12        3.71       -1.30      6.98 o
 -10   3  12        4.38        6.28      8.40 o
  -9   3  12       96.67      104.78     11.28 o
  -8   3  12      266.60      252.75     14.61 o
  -7   3  12      147.79      129.76     10.78 o
  -6   3  12      970.84      927.05     24.24 o
  -5   3  12      238.55      238.82     11.98 o
  -4   3  12      219.00      214.66     13.06 o
  -3   3  12       66.43       62.41      6.59 o
  -2   3  12      406.94      408.68     10.66 o
  -1   3  12      101.70       83.12      5.56 o
   0   3  12      287.54      282.17     10.35 o
   1   3  12      102.04       84.69      8.31 o
   2   3  12      413.79      421.77     13.16 o
   3   3  12       63.40       63.96      7.18 o
   4   3  12      220.63      215.99      8.99 o
   5   3  12      243.18      247.09     14.24 o
   6   3  12      973.68      977.48     20.26 o
   7   3  12      147.42      134.55     10.47 o
   8   3  12      266.29      263.65     18.07 o
   9   3  12       98.34       79.59     12.78 o
  10   3  12        4.23       -0.27      6.72 o
  11   3  12        3.64       -7.25      7.25 o
 -11   4  12        5.85        6.11      6.95 o
 -10   4  12        0.26       -4.22      6.57 o
  -9   4  12       25.83       18.50      7.11 o
  -8   4  12       35.90       20.03      9.89 o
  -7   4  12      187.13      198.31     13.05 o
  -6   4  12      194.91      179.66     11.88 o
  -5   4  12      236.72      240.55     12.55 o
  -4   4  12      280.83      291.42     12.43 o
  -3   4  12      301.99      298.73      9.59 o
  -2   4  12       29.61       29.24      6.09 o
  -1   4  12      996.60     1017.33     18.10 o
   0   4  12      503.68      400.15     26.25 o
   1   4  12      992.12     1009.31     21.19 o
   2   4  12       25.29       22.53      4.50 o
   3   4  12      304.00      301.09     12.30 o
   4   4  12      280.12      284.36     11.53 o
   5   4  12      233.59      245.40      9.82 o
   6   4  12      190.76      187.04     11.26 o
   7   4  12      182.88      173.41     14.80 o
   8   4  12       37.34       29.42     10.58 o
   9   4  12       25.95       26.29     20.36 o
  10   4  12        0.28       12.03     20.12 o
  11   4  12        6.10       10.95     14.54 o
 -11   5  12        8.81        0.35     10.03 o
 -10   5  12        5.87        1.09      4.86 o
  -9   5  12       11.11       10.07      5.04 o
  -8   5  12      132.10      144.83     10.61 o
  -7   5  12      108.41      105.27     10.61 o
  -6   5  12       59.27       55.23      8.10 o
  -5   5  12      392.33      373.69     15.07 o
  -4   5  12        5.97        5.94      4.03 o
  -3   5  12      135.31      139.96      7.94 o
  -2   5  12       48.51       48.93      4.27 o
  -1   5  12      678.76      694.07     15.42 o
   0   5  12     1419.86     1405.72     26.28 o
   1   5  12      700.30      733.50     21.48 o
   2   5  12       50.01       59.54      6.12 o
   3   5  12      141.08      142.07      8.51 o
   4   5  12        4.77        3.34      3.69 o
   5   5  12      398.77      361.37     17.14 o
   6   5  12       56.31       50.30      9.49 o
   7   5  12      106.93      100.71     24.98 o
   8   5  12      128.32      114.54     13.53 o
   9   5  12       11.27       -2.76      8.39 o
  10   5  12        5.84       20.98     14.84 o
  11   5  12        8.75       18.92     14.80 o
 -11   6  12        9.84        5.30     12.39 o
 -10   6  12        0.52        4.61      5.44 o
  -9   6  12        0.83        0.25      5.40 o
  -8   6  12       33.98       28.61      6.16 o
  -7   6  12       65.93       70.89      9.58 o
  -6   6  12       37.36       41.05      7.56 o
  -5   6  12       81.68       79.38      8.75 o
  -4   6  12      399.86      422.07     15.45 o
  -3   6  12        8.18        0.69      3.26 o
  -2   6  12       31.64       32.58      3.93 o
  -1   6  12      430.72      447.00     10.66 o
   0   6  12      570.34      592.36     14.03 o
   1   6  12      436.45      443.35     13.92 o
   2   6  12       29.72       29.38      5.11 o
   3   6  12        9.50        0.47      3.75 o
   4   6  12      411.21      391.47     13.33 o
   5   6  12       78.88       87.55      9.91 o
   6   6  12       38.63       15.94     11.39 o
   7   6  12       65.57       62.54     10.94 o
   8   6  12       33.29       19.88      8.24 o
   9   6  12        0.62        9.37     11.87 o
  10   6  12        0.52        5.04     11.95 o
  11   6  12       10.00        1.36     15.76 o
 -10   7  12        9.44        8.61      6.49 o
  -9   7  12        4.72        6.42      5.87 o
  -8   7  12        0.24       -0.73      4.46 o
  -7   7  12       76.02       88.07      8.78 o
  -6   7  12        8.24       14.14      4.67 o
  -5   7  12      161.39      168.99     11.96 o
  -4   7  12       30.60       30.43      6.26 o
  -3   7  12      473.65      465.25     13.40 o
  -2   7  12      235.03      245.34      8.30 o
  -1   7  12      469.66      492.87     11.49 o
   0   7  12       86.60       86.97      5.57 o
   1   7  12      476.21      475.72     12.98 o
   2   7  12      229.99      238.14     11.59 o
   3   7  12      458.88      469.34     14.56 o
   4   7  12       28.38       44.08      7.99 o
   5   7  12      158.32      185.74     23.78 o
   6   7  12        7.03        1.40      9.77 o
   7   7  12       76.81       70.16     17.69 o
   8   7  12        0.22       -1.09     11.04 o
   9   7  12        5.06        8.71     13.84 o
  10   7  12        9.31        4.20     12.79 o
 -10   8  12        6.00       10.20     15.76 o
  -9   8  12        6.61        7.67      6.32 o
  -8   8  12       48.40       36.57      7.22 o
  -7   8  12       44.24       47.77      7.21 o
  -6   8  12       45.76       37.37      6.52 o
  -5   8  12      106.97      105.24     14.57 o
  -4   8  12        5.07        8.57      5.26 o
  -3   8  12      233.08      250.98     10.42 o
  -2   8  12      124.65      126.31      6.74 o
  -1   8  12      499.06      508.68     11.95 o
   0   8  12      460.25      441.89     11.59 o
   1   8  12      487.89      496.32     13.52 o
   2   8  12      122.49      116.62      7.50 o
   3   8  12      224.56      226.93     14.27 o
   4   8  12        5.36       23.69     11.91 o
   5   8  12      103.87       98.06     19.45 o
   6   8  12       47.15       55.62     16.60 o
   7   8  12       45.62       16.20     13.97 o
   8   8  12       48.37       42.48     16.77 o
   9   8  12        6.29        6.74     14.67 o
  10   8  12        5.67        2.63     15.06 o
 -10   9  12       16.44       -1.31     15.28 o
  -9   9  12        2.91        0.39      5.97 o
  -8   9  12        0.47        0.66      7.12 o
  -7   9  12       50.86       62.86      8.40 o
  -6   9  12       94.79       99.89     16.59 o
  -5   9  12       14.36       13.71      6.08 o
  -4   9  12       32.90       30.18      5.83 o
  -3   9  12        9.15       -2.03      3.67 o
  -2   9  12       57.04       65.16      5.68 o
  -1   9  12       35.33       32.57      5.35 o
   0   9  12        0.05       -3.42      3.42 o
   1   9  12       35.24       31.63      6.77 o
   2   9  12       52.96       61.87      7.56 o
   3   9  12       10.53       -6.70      8.19 o
   4   9  12       31.05       41.47     14.89 o
   5   9  12       15.52       -3.77     10.47 o
   6   9  12       94.96      150.91     24.31 o
   7   9  12       50.14       71.56     19.31 o
   8   9  12        0.40       16.99     13.71 o
   9   9  12        2.98        5.52     14.45 o
  10   9  12       16.36       13.01     17.30 o
  -9  10  12        1.90      -12.61     14.01 o
  -8  10  12        1.09       -4.89      4.89 o
  -7  10  12       14.42       14.69      6.60 o
  -6  10  12        3.30        3.27      5.17 o
  -5  10  12      140.94      132.79     11.86 o
  -4  10  12       67.83       56.33      9.31 o
  -3  10  12       81.89       89.01      7.81 o
  -2  10  12        9.42        3.67      3.93 o
  -1  10  12      114.43       97.70     10.57 o
   0  10  12       57.29       55.15      9.02 o
   1  10  12      117.46      100.40      9.37 o
   2  10  12        7.87       16.77      8.30 o
   3  10  12       80.86       71.00     19.42 o
   4  10  12       65.52       50.62     16.25 o
   5  10  12      140.44      143.69     23.61 o
   6  10  12        3.01       -2.19     10.51 o
   7  10  12       14.35       20.63     14.41 o
   8  10  12        1.17       10.73     13.66 o
   9  10  12        1.78       14.23     14.54 o
  -9  11  12       10.23       -3.68     15.46 o
  -8  11  12       57.01       70.95     10.31 o
  -7  11  12       10.18        2.53      5.76 o
  -6  11  12       11.70       12.85      6.17 o
  -5  11  12      152.60      193.57     25.62 o
  -4  11  12       41.40       51.15      7.21 o
  -3  11  12        6.43        9.31      5.29 o
  -2  11  12       37.94       44.67      6.42 o
  -1  11  12      177.65      171.02      9.64 o
   0  11  12       48.67       52.46      7.67 o
   1  11  12      177.29      166.44     15.09 o
   2  11  12       39.17       43.35      9.73 o
   3  11  12        6.11        4.73      6.11 o
   4  11  12       42.17       46.07     14.80 o
   5  11  12      150.80      122.50     22.47 o
   6  11  12       12.32       20.89     14.32 o
   7  11  12       10.38       31.09     15.98 o
   8  11  12       57.12       72.13     21.11 o
   9  11  12        9.78       23.87     17.21 o
  -8  12  12       13.31       18.00     16.55 o
  -7  12  12       40.16       52.56     11.80 o
  -6  12  12       45.06       44.06      8.00 o
  -5  12  12       14.37        9.90      6.89 o
  -4  12  12      114.80      115.46     11.38 o
  -3  12  12       20.01       20.80      6.68 o
  -2  12  12      163.29      190.28     12.56 o
  -1  12  12       61.02       65.80      7.38 o
   0  12  12       22.24       18.19      6.55 o
   1  12  12       60.91       38.52      9.33 o
   2  12  12      165.53      189.14     16.52 o
   3  12  12       20.60       33.26      9.50 o
   4  12  12      114.50      118.20     21.99 o
   5  12  12       13.98       11.12     14.63 o
   6  12  12       45.78       64.77     19.01 o
   7  12  12       40.23       43.75     18.92 o
   8  12  12       12.85        1.27     14.54 o
  -7  13  12       18.52       23.12     15.59 o
  -6  13  12        9.61        6.25      6.76 o
  -5  13  12       38.10       37.03     11.22 o
  -4  13  12       42.44       36.91      9.65 o
  -3  13  12       41.31       37.45      7.70 o
  -2  13  12       46.18       55.32      8.63 o
  -1  13  12       42.65       28.18      7.18 o
   0  13  12       22.03        6.11      6.78 o
   1  13  12       42.79       30.96      8.99 o
   2  13  12       45.63       42.76     10.46 o
   3  13  12       39.99       19.84      8.82 o
   4  13  12       42.27       16.47      9.55 o
   5  13  12       37.37       30.74     15.85 o
   6  13  12        9.29        2.63     11.87 o
   7  13  12       17.83       25.97     15.98 o
  -6  14  12       17.97       16.89     11.40 o
  -5  14  12       39.32       51.25     21.94 o
  -4  14  12       15.76        2.39      6.81 o
  -3  14  12        3.35        5.93      6.26 o
  -2  14  12        2.26       -4.43      7.16 o
  -1  14  12        7.06        9.54      8.03 o
   0  14  12       85.79       78.04     21.02 o
   1  14  12        6.01        1.22      7.52 o
   2  14  12        2.38        4.41      6.79 o
   3  14  12        3.85        8.97      7.24 o
   4  14  12       15.28        2.30      9.10 o
   5  14  12       39.26       46.90     18.44 o
   6  14  12       17.65       31.27     18.22 o
   7  14  12        0.39        4.99     14.89 o
  -5  15  12        1.68       -9.30     10.93 o
  -4  15  12       12.44       20.11     10.12 o
  -3  15  12      100.84      120.50     26.65 o
  -2  15  12       33.11       21.63     13.62 o
  -1  15  12       87.59      101.92     23.39 o
   0  15  12       74.34       99.15     14.12 o
   1  15  12       86.62       77.27     13.02 o
   2  15  12       33.69       26.76      9.95 o
   3  15  12       99.06      109.60     15.44 o
   4  15  12       11.77        7.82      9.62 o
   5  15  12        1.72        2.89     15.37 o
   6  15  12       11.33       23.73     17.87 o
  -5  16  12       17.65        5.34     14.36 o
  -4  16  12       80.06       87.23     20.01 o
  -3  16  12       48.29       62.19     19.01 o
  -2  16  12       15.61       -6.57     10.90 o
  -1  16  12        9.59       24.30      9.83 o
   0  16  12       11.75       17.58      9.43 o
   1  16  12        9.30       -0.65      7.29 o
   2  16  12       15.24        4.40      7.59 o
   3  16  12       48.92       57.96     13.25 o
   4  16  12       77.97       64.05     17.36 o
   5  16  12       17.95       39.37     18.74 o
  -3  17  12        9.27      -11.52     11.52 o
  -2  17  12        7.34        6.17     12.87 o
  -1  17  12       20.53       48.78     12.13 o
   0  17  12       39.60       44.12     18.72 o
   1  17  12       19.96       32.02     11.40 o
   2  17  12        7.45       24.69     10.51 o
   3  17  12        9.09        3.24     10.46 o
   1   0  13       59.97       38.76      6.60 o
   2   0  13      411.95      432.77     16.80 o
   3   0  13      260.14      244.57     10.73 o
   4   0  13       22.91       17.90      4.90 o
   5   0  13        0.27        6.88      5.69 o
   6   0  13      126.06      139.23     10.16 o
   7   0  13       44.99       35.63      6.68 o
   8   0  13       24.48       10.30      4.83 o
   9   0  13        4.35        7.80      5.80 o
  10   0  13        0.04       -8.21     14.63 o
  11   0  13        0.38       15.45     16.62 o
 -11   1  13        8.39        5.67      8.69 o
 -10   1  13       22.06       34.36      9.21 o
  -9   1  13        2.71        1.77      4.70 o
  -8   1  13        2.38        8.21      5.34 o
  -7   1  13      100.79      111.03     14.89 o
  -6   1  13       50.18       49.06      7.72 o
  -5   1  13      178.66      186.80     10.80 o
  -4   1  13       68.01       71.51      7.34 o
  -3   1  13       56.13       35.73      5.53 o
  -2   1  13        6.67        7.70      3.03 o
  -1   1  13      394.21      394.03     15.84 o
   0   1  13      368.93      374.33     22.02 o
   1   1  13      386.93      381.38     30.41 o
   2   1  13        8.14        3.36      4.43 o
   3   1  13       54.04       48.96      6.10 o
   4   1  13       67.64       74.57      8.70 o
   5   1  13      184.61      193.08     12.65 o
   6   1  13       48.23       55.71      6.15 o
   7   1  13       97.49      106.64      8.42 o
   8   1  13        2.18        2.67      4.25 o
   9   1  13        2.91        2.03      6.11 o
  10   1  13       21.61       32.57      9.36 o
  11   1  13        8.33       -4.48      7.69 o
 -11   2  13        2.02        8.08      8.36 o
 -10   2  13        9.48       16.53      5.94 o
  -9   2  13        9.94       12.01      6.32 o
  -8   2  13       52.23       54.33      8.28 o
  -7   2  13       77.61       72.07      8.69 o
  -6   2  13       82.50       98.93      9.31 o
  -5   2  13       59.35       68.43      7.75 o
  -4   2  13      505.99      524.05     16.35 o
  -3   2  13       23.58       29.36      5.46 o
  -2   2  13        7.40       10.17      4.91 o
  -1   2  13      430.26      427.02     12.89 o
   0   2  13      187.33      176.75      8.76 o
   1   2  13      429.00      425.73     13.48 o
   2   2  13        9.46       11.31      5.08 o
   3   2  13       25.61       31.88     10.56 o
   4   2  13      493.15      504.30     13.75 o
   5   2  13       59.86       56.92      7.79 o
   6   2  13       81.79       96.13      7.48 o
   7   2  13       76.64       65.80      8.28 o
   8   2  13       52.91       34.34      7.15 o
   9   2  13       10.41       14.28      7.49 o
  10   2  13        9.32        5.35     10.88 o
  11   2  13        1.97       -1.35     18.00 o
 -11   3  13        6.29        0.68      7.23 o
 -10   3  13        4.32        4.83      6.53 o
  -9   3  13        9.08       -2.59      5.26 o
  -8   3  13       50.52       57.16      8.64 o
  -7   3  13       52.69       59.03      8.30 o
  -6   3  13      190.12      210.90     12.69 o
  -5   3  13      396.67      366.77     14.75 o
  -4   3  13      404.03      404.44     14.59 o
  -3   3  13      248.60      237.62     17.11 o
  -2   3  13      204.66      198.59      7.98 o
  -1   3  13      136.20      128.02      7.78 o
   0   3  13     2036.36     2009.44     33.19 o
   1   3  13      133.39      111.12      7.73 o
   2   3  13      200.00      195.91      9.80 o
   3   3  13      249.25      237.43     19.31 o
   4   3  13      396.36      364.69     17.22 o
   5   3  13      412.16      391.68     12.57 o
   6   3  13      183.28      201.53      9.88 o
   7   3  13       53.53       57.73      8.08 o
   8   3  13       52.69       46.83     12.61 o
   9   3  13        8.53        4.59      7.84 o
  10   3  13        4.29        4.78     12.22 o
  11   3  13        6.20       11.62      8.08 o
 -11   4  13       20.06       26.10     15.02 o
 -10   4  13        3.06       -5.39      7.85 o
  -9   4  13       41.45       49.60      9.06 o
  -8   4  13      125.64      135.79     12.06 o
  -7   4  13      364.74      372.67     18.81 o
  -6   4  13      292.17      268.91     13.90 o
  -5   4  13      236.76      233.87     12.73 o
  -4   4  13       76.59       69.18      7.68 o
  -3   4  13       70.81       75.10      7.48 o
  -2   4  13      131.77      118.07     10.42 o
  -1   4  13       87.03       91.34      6.19 o
   0   4  13     1718.71     1795.29     31.08 o
   1   4  13       84.61       77.49      7.03 o
   2   4  13      128.84      123.09      8.11 o
   3   4  13       65.00       66.27      6.86 o
   4   4  13       74.69       63.77      9.98 o
   5   4  13      241.44      230.48     11.54 o
   6   4  13      295.98      292.55     14.92 o
   7   4  13      366.27      365.74     20.33 o
   8   4  13      122.45       89.00     28.14 o
   9   4  13       41.76       56.26     11.45 o
  10   4  13        3.02       -0.78      7.22 o
  11   4  13       20.55       39.81     18.17 o
 -10   5  13        6.33        7.75      6.99 o
  -9   5  13       29.09       17.74     12.14 o
  -8   5  13       10.60        8.08      7.96 o
  -7   5  13       13.43       10.63      6.74 o
  -6   5  13      157.90      156.62     11.72 o
  -5   5  13      320.67      331.55     14.70 o
  -4   5  13      203.09      200.21     12.77 o
  -3   5  13       63.21       51.25      5.56 o
  -2   5  13      179.14      177.17      7.05 o
  -1   5  13      578.71      593.76     13.94 o
   0   5  13       16.41       21.27      4.66 o
   1   5  13      578.56      580.91     16.23 o
   2   5  13      175.78      166.19      9.33 o
   3   5  13       68.01       69.30      6.87 o
   4   5  13      209.70      203.30     10.91 o
   5   5  13      322.15      302.59     22.80 o
   6   5  13      158.85      219.42     25.40 o
   7   5  13       14.34       -1.04      6.08 o
   8   5  13       10.05        1.56      7.29 o
   9   5  13       27.96       11.17      8.03 o
  10   5  13        6.40        3.07     14.06 o
 -10   6  13       28.95       36.93      9.13 o
  -9   6  13       32.93       34.28      8.70 o
  -8   6  13       12.10        9.84      6.75 o
  -7   6  13      171.71      190.37     13.92 o
  -6   6  13       43.07       34.65      7.34 o
  -5   6  13      587.02      560.95     18.98 o
  -4   6  13       75.60       77.89     10.05 o
  -3   6  13       26.10       30.33      4.88 o
  -2   6  13      127.43      122.23      7.46 o
  -1   6  13      780.94      782.74     14.75 o
   0   6  13       84.77       95.04      7.60 o
   1   6  13      779.41      735.85     22.24 o
   2   6  13      124.97      130.80     15.60 o
   3   6  13       24.52       30.37      5.49 o
   4   6  13       73.92       69.83      7.29 o
   5   6  13      596.40      588.70     26.09 o
   6   6  13       40.86       44.89     14.89 o
   7   6  13      170.33      203.74     26.89 o
   8   6  13       12.29       15.09     10.97 o
   9   6  13       33.00       34.51     15.28 o
  10   6  13       28.55       51.85     17.69 o
 -10   7  13       38.51       56.45     21.02 o
  -9   7  13       36.15       35.96     10.00 o
  -8   7  13        5.41       -5.77      5.77 o
  -7   7  13       39.31       54.52      9.08 o
  -6   7  13       70.66       63.96      8.86 o
  -5   7  13       42.47       40.14      8.04 o
  -4   7  13      161.46      165.20     11.40 o
  -3   7  13      239.59      233.11     10.15 o
  -2   7  13      447.39      459.00     15.33 o
  -1   7  13      319.67      317.80      9.53 o
   0   7  13       17.58       11.90      3.92 o
   1   7  13      311.32      312.92     12.37 o
   2   7  13      446.46      463.61     18.23 o
   3   7  13      240.88      239.50     11.29 o
   4   7  13      157.62      172.74     16.64 o
   5   7  13       43.17       72.70     17.52 o
   6   7  13       68.53       90.74     19.45 o
   7   7  13       40.63       62.40     17.82 o
   8   7  13        5.59       14.28     13.27 o
   9   7  13       36.17       42.70     17.52 o
  10   7  13       38.10       33.28     19.44 o
 -10   8  13       12.44        1.84     14.71 o
  -9   8  13       40.72       43.43     10.17 o
  -8   8  13        9.66       11.30      7.64 o
  -7   8  13       31.54       25.62      7.59 o
  -6   8  13       15.33       12.26      6.23 o
  -5   8  13      117.72      113.91     10.84 o
  -4   8  13      252.93      264.06     13.81 o
  -3   8  13      142.99      159.40      9.12 o
  -2   8  13      171.97      165.48      8.84 o
  -1   8  13       49.62       47.15      6.05 o
   0   8  13      229.99      232.88      9.92 o
   1   8  13       52.25       54.35      5.88 o
   2   8  13      172.32      183.22     12.88 o
   3   8  13      137.02      125.30     14.19 o
   4   8  13      245.81      200.56     24.40 o
   5   8  13      118.01      118.69     21.59 o
   6   8  13       14.91       -2.85     10.16 o
   7   8  13       32.41       57.98     18.44 o
   8   8  13       10.14       19.27     15.06 o
   9   8  13       41.28       74.54     21.55 o
  10   8  13       12.36       25.79     17.39 o
  -9   9  13       29.61       40.03     17.39 o
  -8   9  13        7.73        4.17      7.55 o
  -7   9  13       10.62       10.54      6.85 o
  -6   9  13      128.79      130.63     12.77 o
  -5   9  13      145.03      137.71     17.03 o
  -4   9  13       69.12       76.42     11.26 o
  -3   9  13       93.31      103.88      8.26 o
  -2   9  13      206.70      217.42     10.14 o
  -1   9  13       67.43       67.43      6.71 o
   0   9  13     1239.34     1331.77     24.59 o
   1   9  13       68.84       70.26      6.55 o
   2   9  13      204.56      208.52     19.22 o
   3   9  13       95.47       67.62     15.85 o
   4   9  13       73.74       89.64     19.36 o
   5   9  13      147.81      157.53     24.48 o
   6   9  13      129.26      150.83     24.48 o
   7   9  13       11.42       28.60     15.02 o
   8   9  13        8.14       21.81     15.76 o
   9   9  13       29.91       33.28     18.09 o
  -9  10  13        3.07        8.41     15.24 o
  -8  10  13       64.08       61.86      8.81 o
  -7  10  13        5.84       10.29      7.60 o
  -6  10  13        1.82        2.46      6.68 o
  -5  10  13        8.20        8.58      6.57 o
  -4  10  13       74.13       77.60      9.41 o
  -3  10  13      259.51      259.65     11.67 o
  -2  10  13      378.59      377.69     15.36 o
  -1  10  13      102.80      105.22      8.06 o
   0  10  13     1167.00     1151.10     23.65 o
   1  10  13       96.31       91.66      9.23 o
   2  10  13      379.96      352.57     19.54 o
   3  10  13      266.55      279.45     27.46 o
   4  10  13       71.70       53.56     16.82 o
   5  10  13        7.75       -0.53     11.17 o
   6  10  13        1.71      -10.77     10.77 o
   7  10  13        5.97       15.63     13.22 o
   8  10  13       65.00       88.55     22.34 o
   9  10  13        3.06        4.42     16.16 o
  -8  11  13        4.44       15.98     15.24 o
  -7  11  13        5.32       24.68      8.54 o
  -6  11  13       43.05       29.41     11.59 o
  -5  11  13       21.80       13.17      8.74 o
  -4  11  13       56.03       55.28      8.77 o
  -3  11  13       42.05       45.33      7.94 o
  -2  11  13       21.96        7.55      5.70 o
  -1  11  13        1.71       -3.95      3.95 o
   0  11  13       13.00       13.90      6.23 o
   1  11  13        1.59       -1.01     11.45 o
   2  11  13       25.53        5.16      6.57 o
   3  11  13       40.50       45.94     25.31 o
   4  11  13       57.23       28.68     14.98 o
   5  11  13       20.46        8.67     13.58 o
   6  11  13       44.38       17.08     14.06 o
   7  11  13        5.13        4.16     12.17 o
   8  11  13        4.80        7.84     15.15 o
  -8  12  13        3.28      -14.19     14.19 o
  -7  12  13        4.18       -7.36      7.36 o
  -6  12  13       17.32       10.49     11.15 o
  -5  12  13        7.32        7.39     10.43 o
  -4  12  13        3.43       -1.58      7.66 o
  -3  12  13       34.42       38.61     10.46 o
  -2  12  13        7.03        7.68      5.59 o
  -1  12  13       25.61       33.04      6.88 o
   0  12  13       59.31       65.83      8.83 o
   1  12  13       24.26       32.56      8.76 o
   2  12  13        7.13       14.48      7.61 o
   3  12  13       34.23       44.89     10.23 o
   4  12  13        3.59       10.33     13.49 o
   5  12  13        7.88       17.12     14.45 o
   6  12  13       16.74        5.78     13.62 o
   7  12  13        3.84       -1.05     12.09 o
   8  12  13        3.48        9.77     14.23 o
  -7  13  13        2.59        3.15     14.01 o
  -6  13  13       16.10       -9.52      9.52 o
  -5  13  13        9.83       19.82     17.34 o
  -4  13  13       10.65       19.77      9.27 o
  -3  13  13      101.90      113.56     21.90 o
  -2  13  13       28.57       39.64      8.07 o
  -1  13  13       46.23       59.59      9.13 o
   0  13  13       18.53       13.83      7.49 o
   1  13  13       47.38       70.54     11.69 o
   2  13  13       27.87       27.96      9.12 o
   3  13  13      100.63      107.17     14.92 o
   4  13  13        9.94       20.80     15.20 o
   5  13  13        9.87       34.33     16.99 o
   6  13  13       16.17        9.28     15.98 o
   7  13  13        2.35        0.00     14.76 o
  -6  14  13       10.58        5.43     12.74 o
  -5  14  13        0.62        0.17     10.05 o
  -4  14  13       31.05       50.19     12.22 o
  -3  14  13       53.89       47.85      9.33 o
  -2  14  13       31.56       44.63     19.29 o
  -1  14  13       52.26       52.51     11.13 o
   0  14  13       85.23       78.72     12.75 o
   1  14  13       53.14       46.40     10.58 o
   2  14  13       32.33       48.44     10.87 o
   3  14  13       55.05       26.87     12.04 o
   4  14  13       31.87       36.52     16.86 o
   5  14  13        0.55       -5.82     13.49 o
   6  14  13       10.62        6.44     15.81 o
  -5  15  13        5.46        1.91     21.98 o
  -4  15  13       33.31       49.97     13.52 o
  -3  15  13       21.37       16.25     10.08 o
  -2  15  13       25.27       52.99     16.12 o
  -1  15  13        0.12        3.23      8.28 o
   0  15  13      112.07      161.66     17.27 o
   1  15  13        0.17       -7.14      7.14 o
   2  15  13       24.69       15.41      9.43 o
   3  15  13       20.73       32.86     11.17 o
   4  15  13       33.33       27.20     12.74 o
   5  15  13        5.34       11.87     17.52 o
  -4  16  13        3.35       10.90     16.11 o
  -3  16  13        0.19       -3.20     11.65 o
  -2  16  13        6.07       30.70     14.54 o
  -1  16  13       70.43       68.54     19.18 o
   0  16  13        0.00       -6.28      7.85 o
   1  16  13       70.64       79.23     14.80 o
   2  16  13        6.04        7.22     11.60 o
   3  16  13        0.27       -4.14      7.54 o
   4  16  13        3.35        5.74     11.29 o
  -2  17  13       17.48       26.58     14.63 o
  -1  17  13        5.99       14.06     12.74 o
   0  17  13        6.09        6.00      9.00 o
   1  17  13        6.25       -1.05      8.52 o
   2  17  13       16.37       28.64     11.18 o
   0   0  14      619.43      592.96     28.53 o
   1   0  14        0.16       -3.10      9.11 o
   2   0  14      227.40      219.57     21.48 o
   3   0  14        5.22        7.87      4.19 o
   4   0  14      230.89      253.25     11.89 o
   5   0  14      329.69      326.97     13.51 o
   6   0  14       60.37       76.87     13.38 o
   7   0  14      155.91      151.46     11.19 o
   8   0  14        1.15       -0.87      5.11 o
   9   0  14        0.70        1.15      5.56 o
  10   0  14        0.05       -0.76      7.15 o
  11   0  14        8.56       -4.40      7.94 o
 -11   1  14       11.98        3.24     12.28 o
 -10   1  14       14.08       13.38      7.65 o
  -9   1  14       17.08       15.86      6.12 o
  -8   1  14       21.23       20.82      6.60 o
  -7   1  14       40.37       47.01      9.52 o
  -6   1  14       33.84       32.90      6.31 o
  -5   1  14      237.56      250.99     14.25 o
  -4   1  14       27.14       14.39      6.90 o
  -3   1  14       32.87       45.25      7.56 o
  -2   1  14      178.12      176.02     14.80 o
  -1   1  14      477.97      450.43     13.70 o
   0   1  14       78.44       73.33      8.67 o
   1   1  14      478.25      454.22     17.60 o
   2   1  14      175.13      189.63     12.20 o
   3   1  14       29.24       39.95      7.41 o
   4   1  14       26.08       17.68      4.98 o
   5   1  14      244.14      222.37     11.57 o
   6   1  14       33.10       29.99      9.16 o
   7   1  14       39.93       39.93      6.16 o
   8   1  14       21.39       20.07      5.30 o
   9   1  14       16.69       11.86      8.19 o
  10   1  14       14.24       23.32      9.61 o
  11   1  14       12.01       -7.07     10.44 o
 -11   2  14        8.85       19.55     17.93 o
 -10   2  14       19.80       23.50      6.99 o
  -9   2  14       33.66       37.80      8.22 o
  -8   2  14       23.08       25.23      6.75 o
  -7   2  14       11.88        8.61      5.41 o
  -6   2  14       99.24      103.02     24.13 o
  -5   2  14      110.45      121.28      9.89 o
  -4   2  14      615.45      592.47     18.05 o
  -3   2  14      363.57      358.68     14.14 o
  -2   2  14      154.78      149.04      9.17 o
  -1   2  14     1375.54     1321.62     25.44 o
   0   2  14      837.43      817.70     19.35 o
   1   2  14     1382.25     1353.16     26.49 o
   2   2  14      155.12      142.14      9.01 o
   3   2  14      366.51      360.02     13.41 o
   4   2  14      619.52      586.51     17.18 o
   5   2  14      109.31      113.62      9.83 o
   6   2  14      101.80      105.65     10.88 o
   7   2  14       11.84        3.76      4.08 o
   8   2  14       23.88       18.94     17.08 o
   9   2  14       33.56       41.18     10.14 o
  10   2  14       20.51       13.09      8.67 o
  11   2  14        8.66        8.85      9.03 o
 -11   3  14        4.00        0.83      8.46 o
 -10   3  14       15.50        8.42      6.99 o
  -9   3  14       27.57       29.55      8.67 o
  -8   3  14        7.93        3.24      5.46 o
  -7   3  14       57.11       67.01      9.08 o
  -6   3  14      366.66      306.97     15.22 o
  -5   3  14      666.06      678.51     35.28 o
  -4   3  14      195.49      180.92     18.80 o
  -3   3  14      438.00      435.13     14.97 o
  -2   3  14      346.84      349.56     13.30 o
  -1   3  14      570.53      525.53     15.25 o
   0   3  14       19.43       27.48      5.14 o
   1   3  14      579.59      574.72     16.43 o
   2   3  14      327.47      338.18     12.91 o
   3   3  14      434.20      425.88     14.66 o
   4   3  14      198.43      184.55     10.40 o
   5   3  14      659.55      677.66     16.92 o
   6   3  14      370.98      358.26     12.73 o
   7   3  14       58.07       45.45      7.34 o
   8   3  14        7.37        1.25      6.73 o
   9   3  14       28.51       20.28      8.91 o
  10   3  14       15.49        6.21      8.36 o
  11   3  14        4.07        9.08      9.02 o
 -10   4  14       16.42        2.88     11.16 o
  -9   4  14       11.11        3.00      5.83 o
  -8   4  14       37.94       37.28      7.91 o
  -7   4  14      218.62      229.84     14.46 o
  -6   4  14       23.11       30.18      6.80 o
  -5   4  14       60.17       61.42      8.27 o
  -4   4  14       45.33       34.81      6.27 o
  -3   4  14       41.82       36.27      5.99 o
  -2   4  14        4.66        5.05      4.30 o
  -1   4  14       98.59      103.14      9.63 o
   0   4  14       24.07       19.14      4.66 o
   1   4  14      100.81       83.80      7.43 o
   2   4  14        4.92        4.33      4.22 o
   3   4  14       38.68       28.34      5.68 o
   4   4  14       47.95       50.32      6.94 o
   5   4  14       59.58       45.90      7.06 o
   6   4  14       23.03       23.44      8.01 o
   7   4  14      217.71      212.62     17.01 o
   8   4  14       38.30       33.52      9.45 o
   9   4  14       11.27       21.15     20.82 o
  10   4  14       16.25       10.30      8.40 o
 -10   5  14       11.10       -4.03      6.67 o
  -9   5  14        8.70        0.17      6.14 o
  -8   5  14        2.02       -0.05      5.70 o
  -7   5  14       72.20       63.88     10.22 o
  -6   5  14      243.86      235.47     14.16 o
  -5   5  14       42.00       46.12      7.48 o
  -4   5  14      413.39      403.33     17.90 o
  -3   5  14       16.14       18.58      5.39 o
  -2   5  14       78.22       66.04      7.46 o
  -1   5  14      210.56      201.81     17.87 o
   0   5  14      385.16      363.39     13.08 o
   1   5  14      197.11      174.42      9.84 o
   2   5  14       74.64       69.19      7.11 o
   3   5  14       17.78       19.66      5.43 o
   4   5  14      412.48      405.55     14.82 o
   5   5  14       40.39       29.67      8.04 o
   6   5  14      246.82      314.18     30.00 o
   7   5  14       74.11       80.36     16.75 o
   8   5  14        1.87        3.41      7.28 o
   9   5  14        8.21       -0.98      7.57 o
  10   5  14       11.35       39.50     17.25 o
 -10   6  14       17.18        9.68     16.20 o
  -9   6  14       33.84       21.86      9.87 o
  -8   6  14       28.69       19.54      7.94 o
  -7   6  14       33.57       38.05      7.92 o
  -6   6  14       66.24       85.22      9.98 o
  -5   6  14        5.00        6.52      4.89 o
  -4   6  14       64.19       51.10      7.83 o
  -3   6  14      311.86      330.30     13.98 o
  -2   6  14      111.77      126.83      8.43 o
  -1   6  14       39.64       48.16      5.49 o
   0   6  14      218.51      225.83     18.81 o
   1   6  14       38.65       45.52      6.77 o
   2   6  14      109.55      113.13      8.62 o
   3   6  14      310.66      330.48     14.68 o
   4   6  14       66.65       50.84      6.95 o
   5   6  14        4.90        2.43      5.83 o
   6   6  14       66.09       54.65     16.47 o
   7   6  14       33.24       37.27     14.80 o
   8   6  14       30.07       15.15     13.18 o
   9   6  14       34.26       69.54     19.40 o
  10   6  14       17.18       36.35     15.98 o
 -10   7  14       22.27       50.23     20.41 o
  -9   7  14       17.10        6.09      7.84 o
  -8   7  14       18.57        7.37      7.37 o
  -7   7  14        1.13       -1.76      5.28 o
  -6   7  14       80.92       85.04     10.17 o
  -5   7  14       53.28       57.50      8.32 o
  -4   7  14       20.56       16.17      6.27 o
  -3   7  14      460.84      484.05     14.29 o
  -2   7  14      178.81      195.52     11.07 o
  -1   7  14       39.12       47.39      5.13 o
   0   7  14        1.19        1.48      3.94 o
   1   7  14       41.80       47.30      8.97 o
   2   7  14      173.22      191.60     10.63 o
   3   7  14      469.73      473.44     15.91 o
   4   7  14       18.67       24.99      7.38 o
   5   7  14       51.93       59.95     17.26 o
   6   7  14       81.27       94.90     20.67 o
   7   7  14        1.52        2.80      9.77 o
   8   7  14       17.64       13.40     12.17 o
   9   7  14       17.25        1.23     13.31 o
  10   7  14       22.22       21.19     17.43 o
  -9   8  14        0.54        7.68      9.84 o
  -8   8  14        8.76        9.85      7.19 o
  -7   8  14        1.61       -5.57      5.57 o
  -6   8  14       15.07       14.15      6.65 o
  -5   8  14       78.95       85.33     10.00 o
  -4   8  14       87.41       85.39      9.78 o
  -3   8  14       35.82       28.32      5.39 o
  -2   8  14       11.33        4.45      3.90 o
  -1   8  14      192.24      215.86      8.76 o
   0   8  14       15.87       13.88      4.37 o
   1   8  14      194.67      209.16     13.62 o
   2   8  14       11.98        1.42      5.38 o
   3   8  14       37.15       28.61      7.88 o
   4   8  14       87.58      106.90     20.37 o
   5   8  14       76.42       63.02     17.30 o
   6   8  14       15.92       18.87     14.98 o
   7   8  14        1.53        1.49     12.92 o
   8   8  14        8.83        9.24     14.71 o
   9   8  14        0.52       -2.98     14.06 o
  -9   9  14        2.13        1.93     14.54 o
  -8   9  14       19.41       18.11      8.48 o
  -7   9  14       15.73       16.93      7.65 o
  -6   9  14      110.12      120.56     19.76 o
  -5   9  14      142.85      126.03     16.91 o
  -4   9  14      125.48      161.17     16.68 o
  -3   9  14      233.88      225.01     11.31 o
  -2   9  14      110.79      114.38      8.30 o
  -1   9  14       67.89       64.68      6.84 o
   0   9  14      133.05      139.92      8.78 o
   1   9  14       69.14       69.45      7.04 o
   2   9  14      110.54      101.68     11.85 o
   3   9  14      233.67      272.83     27.07 o
   4   9  14      123.49      121.71     21.94 o
   5   9  14      141.95      121.84     22.73 o
   6   9  14      108.21       97.79     21.68 o
   7   9  14       15.47       11.39     12.96 o
   8   9  14       19.12       39.67     18.57 o
   9   9  14        1.90        2.19     14.84 o
  -9  10  14       11.98       21.24     17.39 o
  -8  10  14        1.66        9.64      8.03 o
  -7  10  14       29.63       16.62      8.00 o
  -6  10  14      148.19      161.70     22.70 o
  -5  10  14        7.96        0.15      5.67 o
  -4  10  14       51.45       37.70      8.19 o
  -3  10  14       15.46       10.18      4.96 o
  -2  10  14      200.30      211.36     12.84 o
  -1  10  14       62.92       65.96      7.13 o
   0  10  14      259.80      245.31     11.30 o
   1  10  14       61.19       69.42     11.75 o
   2  10  14      203.71      224.91     24.09 o
   3  10  14       15.19       10.69     11.82 o
   4  10  14       53.15       35.47     13.88 o
   5  10  14        8.53        1.75     10.29 o
   6  10  14      149.03      162.39     27.55 o
   7  10  14       28.25       39.11     16.33 o
   8  10  14        1.85       -6.09     13.36 o
   9  10  14       11.95       21.55     16.77 o
  -8  11  14       22.54       25.49     16.42 o
  -7  11  14        1.36       -7.45      8.29 o
  -6  11  14       29.01       23.51      8.36 o
  -5  11  14       18.60       31.25      8.12 o
  -4  11  14       96.77       87.07     11.25 o
  -3  11  14        7.79       -6.17      8.51 o
  -2  11  14       61.41       55.09     10.46 o
  -1  11  14       62.53       58.36      7.00 o
   0  11  14       35.88       28.23      6.79 o
   1  11  14       65.85       50.68      9.82 o
   2  11  14       59.41       76.76     12.20 o
   3  11  14        7.70        2.80     11.91 o
   4  11  14       96.61       73.09     18.79 o
   5  11  14       17.15       21.68     13.93 o
   6  11  14       27.67       41.34     18.17 o
   7  11  14        1.27        2.89     12.87 o
   8  11  14       22.20        9.24     15.02 o
  -7  12  14        1.30      -11.78     11.78 o
  -6  12  14        6.17        5.36      8.07 o
  -5  12  14        4.90       24.73      7.88 o
  -4  12  14        1.09       -7.25      7.25 o
  -3  12  14       23.78       28.78      7.70 o
  -2  12  14       10.37        6.80      5.66 o
  -1  12  14       10.78        0.10      5.26 o
   0  12  14       54.96       59.52      9.08 o
   1  12  14       10.91       11.50      7.49 o
   2  12  14        9.47       15.03      8.00 o
   3  12  14       24.90       33.06     14.58 o
   4  12  14        0.79      -10.99     11.17 o
   5  12  14        4.71       -9.81     11.56 o
   6  12  14        6.16        2.54     14.32 o
   7  12  14        1.18       -0.53     13.40 o
  -7  13  14       11.90        2.19     15.81 o
  -6  13  14       27.69       39.97     12.21 o
  -5  13  14        6.28       12.00      9.92 o
  -4  13  14        2.33        2.75      8.30 o
  -3  13  14       55.30       42.76      9.36 o
  -2  13  14       83.46       89.88     10.72 o
  -1  13  14        0.25        0.74      5.77 o
   0  13  14      153.70      135.14     22.64 o
   1  13  14        0.22       -0.87      6.38 o
   2  13  14       82.82       70.62     12.22 o
   3  13  14       55.17       67.24     24.15 o
   4  13  14        2.61       14.71     13.88 o
   5  13  14        6.21       -2.10     12.39 o
   6  13  14       27.91       26.27     16.73 o
   7  13  14       11.81        1.49     13.40 o
  -5  14  14        9.69       10.28     10.92 o
  -4  14  14        6.88        4.43      9.56 o
  -3  14  14        1.40        7.73      9.23 o
  -2  14  14       45.82       39.57     18.37 o
  -1  14  14      104.23      135.54     22.29 o
   0  14  14       36.02       31.14     11.52 o
   1  14  14      104.56      112.21     15.28 o
   2  14  14       46.18       63.39     23.25 o
   3  14  14        1.40        3.86      7.96 o
   4  14  14        6.73       26.84     16.60 o
   5  14  14       10.59        8.28     16.55 o
   6  14  14       14.44       13.36     17.87 o
  -4  15  14       16.26        5.21     14.89 o
  -3  15  14       16.33       16.99     10.42 o
  -2  15  14        9.57       -3.85      9.15 o
  -1  15  14        6.78        0.61     10.25 o
   0  15  14        6.87        6.17      8.54 o
   1  15  14        6.13        0.38      8.71 o
   2  15  14        9.55       16.59      9.43 o
   3  15  14       15.70       19.57     10.38 o
   4  15  14       17.14        3.37     14.93 o
   5  15  14       20.93       30.04     18.79 o
  -3  16  14       16.04       20.84     14.14 o
  -2  16  14       10.76       -8.89      8.89 o
  -1  16  14        4.74       -9.33      9.33 o
   0  16  14       62.54       60.57     13.32 o
   1  16  14        4.66       -6.24     11.74 o
   2  16  14        9.89       15.03      9.07 o
   3  16  14       15.29        6.39      9.98 o
   0  17  14        0.21       -9.02     10.38 o
   1   0  15      183.31      182.61     12.44 o
   2   0  15        7.07        2.63      4.77 o
   3   0  15      669.95      656.20     27.70 o
   4   0  15      292.38      274.39     16.85 o
   5   0  15        0.28        2.48      4.12 o
   6   0  15       50.06       38.71      6.98 o
   7   0  15        0.11        4.35      4.90 o
   8   0  15       90.19       84.64      8.78 o
   9   0  15        0.08       -6.04      7.44 o
  10   0  15        4.89       -0.79      7.69 o
 -10   1  15       37.69       34.87      8.93 o
  -9   1  15       22.05       21.75      6.50 o
  -8   1  15       12.10       26.13      6.90 o
  -7   1  15       74.69       82.09      9.39 o
  -6   1  15       49.45       51.92      8.65 o
  -5   1  15        9.80        0.35      5.69 o
  -4   1  15        1.34        5.70      4.75 o
  -3   1  15      180.89      187.76     10.84 o
  -2   1  15       32.24       32.68      7.29 o
  -1   1  15      539.68      530.46     15.35 o
   0   1  15      215.80      235.45     13.71 o
   1   1  15      541.42      538.47     27.94 o
   2   1  15       36.32       36.93      7.51 o
   3   1  15      180.18      176.93     12.62 o
   4   1  15        2.40        5.15      5.00 o
   5   1  15        9.92        8.80      5.03 o
   6   1  15       50.90       41.15      8.23 o
   7   1  15       76.51       72.34      9.98 o
   8   1  15       12.13       21.81      6.62 o
   9   1  15       21.64       25.50      9.05 o
  10   1  15       37.80       42.49     11.46 o
 -10   2  15       14.81       20.35      8.36 o
  -9   2  15       47.55       39.77      8.50 o
  -8   2  15        7.10       13.11      6.87 o
  -7   2  15        4.80       10.63      5.21 o
  -6   2  15      210.57      197.51     17.73 o
  -5   2  15       91.93       87.91      9.23 o
  -4   2  15      397.77      411.48     15.62 o
  -3   2  15      522.45      514.06     16.79 o
  -2   2  15      261.66      287.98     19.97 o
  -1   2  15        3.96        3.65      3.78 o
   0   2  15     1094.34     1141.62     24.29 o
   1   2  15        3.75       -0.16      4.67 o
   2   2  15      269.21      280.25     12.02 o
   3   2  15      536.54      507.65     16.49 o
   4   2  15      401.25      387.80     14.88 o
   5   2  15       93.07      100.18      8.01 o
   6   2  15      212.34      221.99     16.08 o
   7   2  15        5.62        0.35      4.01 o
   8   2  15        7.35        2.13      5.46 o
   9   2  15       48.24       44.30     14.80 o
  10   2  15       14.73       18.97     16.86 o
 -10   3  15        4.61       18.27     12.74 o
  -9   3  15        1.78       12.43      6.74 o
  -8   3  15       49.99       56.50      9.45 o
  -7   3  15       14.15       16.96      6.51 o
  -6   3  15      414.79      414.33     17.03 o
  -5   3  15       94.26      109.94     18.60 o
  -4   3  15      463.94      448.28     20.50 o
  -3   3  15      430.20      431.75     15.54 o
  -2   3  15      238.89      234.50     16.70 o
  -1   3  15      411.91      417.99     14.79 o
   0   3  15      504.64      504.19     35.88 o
   1   3  15      415.80      401.05     14.25 o
   2   3  15      236.65      231.85     19.74 o
   3   3  15      426.76      431.19     15.28 o
   4   3  15      467.21      462.14     16.12 o
   5   3  15       89.90      104.15      9.23 o
   6   3  15      410.30      419.69     14.34 o
   7   3  15       14.11       14.47      5.81 o
   8   3  15       49.57       43.36     10.28 o
   9   3  15        1.55        4.16      7.54 o
  10   3  15        4.83       21.44      9.78 o
 -10   4  15        8.60        5.32      7.19 o
  -9   4  15       49.02       35.35      8.61 o
  -8   4  15      174.10      174.54     16.04 o
  -7   4  15       33.58       21.22      6.98 o
  -6   4  15       89.76      101.48     10.49 o
  -5   4  15       77.30       72.58      8.81 o
  -4   4  15      173.89      171.79     11.46 o
  -3   4  15      350.88      374.90     15.35 o
  -2   4  15      683.22      726.66     19.97 o
  -1   4  15      241.86      221.31     19.15 o
   0   4  15      287.47      300.11     12.22 o
   1   4  15      238.47      228.36     11.26 o
   2   4  15      690.72      712.24     19.42 o
   3   4  15      362.67      382.56     20.89 o
   4   4  15      173.69      184.25     11.09 o
   5   4  15       74.96       67.53      7.84 o
   6   4  15       90.66      107.07     14.63 o
   7   4  15       32.47       26.68      8.86 o
   8   4  15      173.23      169.49     16.91 o
   9   4  15       49.34       38.55     10.66 o
  10   4  15        8.60        2.53      8.93 o
 -10   5  15       13.11       15.40      8.95 o
  -9   5  15        1.59        9.85      7.43 o
  -8   5  15       23.68       14.11      7.26 o
  -7   5  15       26.78       13.59      6.68 o
  -6   5  15       38.89       30.47      7.45 o
  -5   5  15      246.31      245.61     13.96 o
  -4   5  15      660.51      661.06     26.04 o
  -3   5  15      342.26      341.63     14.41 o
  -2   5  15      566.62      528.13     17.25 o
  -1   5  15       98.25      106.97      8.41 o
   0   5  15     1000.23      998.43     23.06 o
   1   5  15      100.79       99.05      8.36 o
   2   5  15      563.32      569.73     17.25 o
   3   5  15      341.30      350.96     14.14 o
   4   5  15      652.64      636.57     46.05 o
   5   5  15      248.80      246.29     16.46 o
   6   5  15       38.68        9.59     13.09 o
   7   5  15       26.91       20.80     11.74 o
   8   5  15       24.27       22.31     11.63 o
   9   5  15        1.40        5.68      7.79 o
  10   5  15       13.46       28.46     16.47 o
 -10   6  15        1.93        9.55     14.10 o
  -9   6  15       32.22       17.04     13.42 o
  -8   6  15       94.18       98.62     12.05 o
  -7   6  15       21.81        5.40      6.14 o
  -6   6  15      130.35      148.23     13.12 o
  -5   6  15        6.95        9.38      5.61 o
  -4   6  15      265.63      242.57     13.70 o
  -3   6  15       24.53       26.27      8.99 o
  -2   6  15      162.65      165.16     11.70 o
  -1   6  15      412.76      417.88     12.77 o
   0   6  15      261.74      301.84     12.73 o
   1   6  15      415.12      404.72     14.88 o
   2   6  15      164.64      162.11     12.17 o
   3   6  15       24.96       22.95      6.06 o
   4   6  15      260.69      313.13     17.67 o
   5   6  15        8.41        2.22      6.22 o
   6   6  15      132.09      167.52     25.71 o
   7   6  15       21.85       30.22     14.58 o
   8   6  15       93.95       94.94     21.81 o
   9   6  15       32.77       50.40     18.88 o
  10   6  15        1.81        8.58     14.45 o
  -9   7  15       22.69       10.30      8.12 o
  -8   7  15       73.73       82.09     18.13 o
  -7   7  15       19.78       31.78      8.18 o
  -6   7  15       24.70       33.19      9.34 o
  -5   7  15       45.42       30.92      7.51 o
  -4   7  15      180.94      191.70     12.74 o
  -3   7  15      163.62      174.87     11.57 o
  -2   7  15      450.87      440.68     17.67 o
  -1   7  15      287.96      318.46     11.53 o
   0   7  15       53.15       58.18      7.37 o
   1   7  15      301.46      335.05     21.02 o
   2   7  15      450.92      426.83     28.23 o
   3   7  15      161.32      182.03     14.55 o
   4   7  15      188.99      199.96     20.58 o
   5   7  15       44.82       40.16     15.15 o
   6   7  15       24.91       30.17     16.20 o
   7   7  15       20.91       11.91     12.35 o
   8   7  15       73.08      104.66     23.87 o
   9   7  15       22.68       34.99     17.82 o
  -9   8  15        1.14       -2.80     14.84 o
  -8   8  15       23.29       29.31      8.76 o
  -7   8  15       24.55       26.37      7.71 o
  -6   8  15       29.99       31.40      8.06 o
  -5   8  15      111.42       98.68     11.05 o
  -4   8  15        6.54       -2.29      5.05 o
  -3   8  15        8.55       -0.08      5.01 o
  -2   8  15      464.59      510.66     15.01 o
  -1   8  15       28.76       38.31      5.10 o
   0   8  15       62.89       64.71     12.80 o
   1   8  15       28.38       31.06      6.28 o
   2   8  15      466.48      510.80     17.24 o
   3   8  15        8.05       12.05      7.43 o
   4   8  15        6.43       -8.23      9.85 o
   5   8  15      112.75       87.15     20.85 o
   6   8  15       29.66       23.73     16.20 o
   7   8  15       24.84        8.76     14.85 o
   8   8  15       22.93       12.57     16.25 o
   9   8  15        1.21       29.82     17.52 o
  -9   9  15       25.33       30.65     19.14 o
  -8   9  15       17.58       11.82      8.06 o
  -7   9  15        0.55       -5.40      5.40 o
  -6   9  15       62.93       62.58      9.89 o
  -5   9  15       55.08       69.35     11.17 o
  -4   9  15      219.47      252.54     14.68 o
  -3   9  15       21.18       19.67      7.49 o
  -2   9  15      103.51      109.63      8.50 o
  -1   9  15       23.49       31.20      9.49 o
   0   9  15       25.95       30.00      5.62 o
   1   9  15       26.51        4.14      5.14 o
   2   9  15      104.76       97.85     19.86 o
   3   9  15       19.55       10.42     12.09 o
   4   9  15      223.59      150.58     23.70 o
   5   9  15       53.40       41.34     16.55 o
   6   9  15       63.67       37.49     16.55 o
   7   9  15        0.63        6.57     12.70 o
   8   9  15       18.30       28.60     17.25 o
   9   9  15       25.82       19.49     16.33 o
  -8  10  15        4.34        3.46     14.89 o
  -7  10  15        4.19        0.62      6.99 o
  -6  10  15       25.56       21.58      8.19 o
  -5  10  15       11.82       13.62      7.22 o
  -4  10  15        1.32       -1.40      6.05 o
  -3  10  15      256.76      274.07     13.08 o
  -2  10  15       33.27       33.56      8.83 o
  -1  10  15       42.94       49.40      7.75 o
   0  10  15       71.04       56.91      6.74 o
   1  10  15       43.64       48.58      8.01 o
   2  10  15       32.91       37.44     13.27 o
   3  10  15      258.50      270.03     28.47 o
   4  10  15        1.71        7.79     11.47 o
   5  10  15       12.26       14.80     14.14 o
   6  10  15       25.05       32.19     16.86 o
   7  10  15        4.21        1.01     13.53 o
   8  10  15        4.38       13.18     14.76 o
  -8  11  15        5.38      -14.89     14.89 o
  -7  11  15       18.26       39.10      9.83 o
  -6  11  15       15.76        8.95      7.56 o
  -5  11  15       10.67       10.91      7.39 o
  -4  11  15       24.61        9.94      7.21 o
  -3  11  15       46.79       34.48      7.71 o
  -2  11  15       21.84       20.02      6.75 o
  -1  11  15       25.48       34.87      6.96 o
   0  11  15       78.59       90.07     13.68 o
   1  11  15       26.31       10.29      7.32 o
   2  11  15       22.63       17.65     12.22 o
   3  11  15       45.04       40.46     15.50 o
   4  11  15       26.00       21.11     14.10 o
   5  11  15       10.31        3.15     12.61 o
   6  11  15       16.03       34.59     18.57 o
   7  11  15       18.59        9.81     15.81 o
   8  11  15        5.47        9.06     15.90 o
  -7  12  15       10.50       -2.28     13.97 o
  -6  12  15        6.61       17.53      8.48 o
  -5  12  15       24.33       17.47     15.72 o
  -4  12  15       10.69        9.94     13.12 o
  -3  12  15       22.61       19.95      7.16 o
  -2  12  15       35.24       26.01      7.19 o
  -1  12  15        0.50       -2.91     12.17 o
   0  12  15       40.92       35.98      7.68 o
   1  12  15        0.69        2.72      6.81 o
   2  12  15       34.74       42.63     13.97 o
   3  12  15       23.31       21.19     14.10 o
   4  12  15       11.28       11.21     14.28 o
   5  12  15       25.22       17.30     15.46 o
   6  12  15        6.78        5.04     13.84 o
   7  12  15       10.70       17.43     17.34 o
  -5  13  15        4.12       -3.33      9.37 o
  -4  13  15       20.78       24.83     11.02 o
  -3  13  15       15.17       17.50      7.52 o
  -2  13  15       34.07       39.93     10.42 o
  -1  13  15       41.77       40.63     10.60 o
   0  13  15       65.97       66.19     11.69 o
   1  13  15       40.40       58.89     11.88 o
   2  13  15       33.72       19.20      9.29 o
   3  13  15       14.43        6.17     13.79 o
   4  13  15       21.23       17.25     15.37 o
   5  13  15        4.47       -3.85     14.67 o
   6  13  15        2.18        7.58     15.41 o
  -5  14  15       12.22       16.51     15.15 o
  -4  14  15        1.39       -3.72      9.85 o
  -3  14  15        3.74       -1.20      9.46 o
  -2  14  15       82.79      121.50     15.98 o
  -1  14  15       62.23       65.65     17.17 o
   0  14  15       55.40       83.43     13.29 o
   1  14  15       62.24       58.39     11.57 o
   2  14  15       81.90       92.87     14.73 o
   3  14  15        3.88       24.83     15.81 o
   4  14  15        1.39        1.18     13.93 o
   5  14  15       12.31       -1.62     16.16 o
  -4  15  15        5.00       24.26     18.30 o
  -3  15  15       35.26       31.66     13.84 o
  -2  15  15        1.57        7.58     10.99 o
  -1  15  15       21.19       27.46     12.61 o
   0  15  15        3.54       -7.60      7.60 o
   1  15  15       21.63       27.31     15.55 o
   2  15  15        1.34       -5.19      8.41 o
   3  15  15       35.69       48.43     18.83 o
   4  15  15        4.81       -0.18     15.68 o
  -2  16  15        6.16       28.16     15.46 o
  -1  16  15       13.00        1.36     10.68 o
   0  16  15       28.35       35.90     11.74 o
   1  16  15       12.56        4.31     16.05 o
   2  16  15        6.05       -4.90      8.90 o
   0   0  16       70.05       76.55     13.88 o
   1   0  16        6.61       15.04      6.32 o
   2   0  16       23.49       25.13      7.11 o
   3   0  16       21.83        8.52     12.28 o
   4   0  16      207.89      192.46     11.46 o
   5   0  16      165.66      162.82     11.21 o
   6   0  16        3.94       -1.83      4.92 o
   7   0  16       64.63       69.11     11.58 o
   8   0  16        0.25        9.53      4.98 o
   9   0  16       11.57       16.07      7.16 o
  10   0  16        7.67       -3.11      8.80 o
 -10   1  16       12.35       18.76      8.32 o
  -9   1  16       13.90       17.06      6.15 o
  -8   1  16        5.29        5.51      5.53 o
  -7   1  16       29.09       30.41      7.16 o
  -6   1  16       16.62        9.64      5.41 o
  -5   1  16      546.64      532.56     18.28 o
  -4   1  16       41.68       50.48      7.51 o
  -3   1  16      191.55      184.25     11.14 o
  -2   1  16      528.76      506.97     20.34 o
  -1   1  16      378.40      343.40     28.67 o
   0   1  16       17.55       12.02      6.15 o
   1   1  16      378.23      390.06     17.69 o
   2   1  16      526.89      539.33     20.61 o
   3   1  16      189.75      172.69     12.90 o
   4   1  16       44.69       46.43      8.51 o
   5   1  16      542.51      531.38     16.13 o
   6   1  16       17.07       13.78      5.18 o
   7   1  16       29.12       37.67      6.47 o
   8   1  16        5.57       17.17      6.44 o
   9   1  16       13.93       15.25      8.38 o
  10   1  16       12.57       12.75      8.27 o
 -10   2  16        1.32       -0.87      6.46 o
  -9   2  16       62.04       71.59     10.35 o
  -8   2  16       15.06        5.85      8.89 o
  -7   2  16        6.68       12.33      5.98 o
  -6   2  16       13.62       12.10      5.93 o
  -5   2  16       15.88       15.50      5.84 o
  -4   2  16      226.66      213.40     14.44 o
  -3   2  16      134.77      147.03     10.63 o
  -2   2  16      112.43      111.05     11.07 o
  -1   2  16      432.70      435.77     14.45 o
   0   2  16      181.79      198.11     10.67 o
   1   2  16      425.76      431.88     15.07 o
   2   2  16      112.58      111.60      9.07 o
   3   2  16      136.27      137.93     10.02 o
   4   2  16      233.58      214.47     12.18 o
   5   2  16       14.86       20.75      5.24 o
   6   2  16       13.47        9.04      5.02 o
   7   2  16        6.83        8.06      5.90 o
   8   2  16       15.84       21.23      6.83 o
   9   2  16       61.14       76.66     15.09 o
  10   2  16        1.21        1.32      8.12 o
 -10   3  16       12.66       17.60      7.97 o
  -9   3  16        8.54       11.53      7.52 o
  -8   3  16        4.83       -3.25      5.63 o
  -7   3  16       93.29      105.15     11.11 o
  -6   3  16      285.88      313.27     22.14 o
  -5   3  16        0.10       -4.78      4.78 o
  -4   3  16      367.69      376.76     18.86 o
  -3   3  16     1323.39     1364.04     29.77 o
  -2   3  16      401.91      406.67     29.81 o
  -1   3  16      251.03      264.47     11.61 o
   0   3  16      318.28      336.02     13.28 o
   1   3  16      246.75      248.99     11.96 o
   2   3  16      405.33      348.51     17.97 o
   3   3  16     1339.17     1361.28     29.06 o
   4   3  16      359.45      374.65     21.24 o
   5   3  16        0.13        4.08      5.14 o
   6   3  16      279.90      317.93     19.75 o
   7   3  16       91.88      110.82     11.08 o
   8   3  16        4.64       -6.79      6.79 o
   9   3  16        8.14        6.68      8.69 o
  10   3  16       12.79       17.91      9.44 o
 -10   4  16        6.46        9.04      9.27 o
  -9   4  16       17.78       19.50      7.94 o
  -8   4  16       30.39       22.68      8.14 o
  -7   4  16        3.39        0.52      6.04 o
  -6   4  16        3.51       10.39      5.98 o
  -5   4  16        6.65        6.44      5.33 o
  -4   4  16       22.87        8.35      5.48 o
  -3   4  16      143.26      164.55     11.08 o
  -2   4  16      223.52      194.04     11.47 o
  -1   4  16       44.03       50.01      6.62 o
   0   4  16       62.43       66.07      7.43 o
   1   4  16       46.77       41.21      6.64 o
   2   4  16      224.40      230.44     11.99 o
   3   4  16      138.78      155.78     10.75 o
   4   4  16       23.57       35.97      7.01 o
   5   4  16        6.34       11.50      5.46 o
   6   4  16        3.44        1.42      6.94 o
   7   4  16        3.53        4.28      8.28 o
   8   4  16       30.55       24.87      9.58 o
   9   4  16       17.06       17.45      9.28 o
  10   4  16        6.39       -2.29      9.46 o
 -10   5  16        6.26       38.40     15.68 o
  -9   5  16        5.14        4.57      7.56 o
  -8   5  16        3.51        4.38      6.84 o
  -7   5  16       19.47       14.67      6.87 o
  -6   5  16       55.18       68.32      9.55 o
  -5   5  16      119.43      116.80     15.97 o
  -4   5  16      117.40      119.05     17.88 o
  -3   5  16      686.76      649.42     20.28 o
  -2   5  16      253.12      275.73     12.93 o
  -1   5  16      259.11      243.93     11.57 o
   0   5  16      682.59      670.13     19.03 o
   1   5  16      257.03      223.21     11.68 o
   2   5  16      249.85      235.48     12.23 o
   3   5  16      696.37      696.14     20.19 o
   4   5  16      115.97      113.10      9.62 o
   5   5  16      120.75      124.42     13.36 o
   6   5  16       57.05       80.05     19.93 o
   7   5  16       20.81       40.16     15.68 o
   8   5  16        3.35       -2.06     12.13 o
   9   5  16        5.32       -8.07      8.07 o
  10   5  16        6.36        8.67     14.80 o
  -9   6  16       26.91       23.34      9.16 o
  -8   6  16       10.40       10.68     10.47 o
  -7   6  16       59.27       57.01     11.96 o
  -6   6  16       51.82       63.22     15.53 o
  -5   6  16       18.15        7.42      7.48 o
  -4   6  16       22.94       25.16      6.73 o
  -3   6  16      272.80      255.32     13.77 o
  -2   6  16      168.99      166.87     11.09 o
  -1   6  16       74.29       66.49     10.02 o
   0   6  16        6.93        5.53      4.79 o
   1   6  16       75.89       70.23      8.12 o
   2   6  16      165.43      186.60     11.09 o
   3   6  16      269.08      268.52     18.02 o
   4   6  16       22.85       21.02     10.88 o
   5   6  16       18.37       12.60      7.48 o
   6   6  16       53.42       58.81     18.09 o
   7   6  16       57.08       62.40     18.44 o
   8   6  16       10.42        4.95     12.57 o
   9   6  16       26.41       19.53     16.12 o
  -9   7  16        6.12       39.11     19.00 o
  -8   7  16       25.33       23.82      8.74 o
  -7   7  16       19.75       34.48      8.76 o
  -6   7  16       28.02       30.59      7.83 o
  -5   7  16       37.53       33.16      7.40 o
  -4   7  16      288.15      291.31     19.12 o
  -3   7  16      136.59      134.80     10.98 o
  -2   7  16       43.79       53.81     10.12 o
  -1   7  16      402.64      444.22     20.12 o
   0   7  16       95.58       94.53     11.18 o
   1   7  16      399.67      416.88     15.70 o
   2   7  16       47.11       39.96      7.21 o
   3   7  16      137.46      147.52     10.51 o
   4   7  16      282.72      311.15     32.28 o
   5   7  16       39.78       22.82     14.28 o
   6   7  16       27.78       36.48     16.42 o
   7   7  16       19.15        6.92     12.96 o
   8   7  16       25.25       34.42     16.07 o
   9   7  16        6.21       25.14     16.68 o
  -9   8  16       39.16       47.25     19.09 o
  -8   8  16       16.57       16.83      8.32 o
  -7   8  16       10.17       15.21      7.41 o
  -6   8  16        6.52        3.38      6.44 o
  -5   8  16       86.37       87.10     10.96 o
  -4   8  16        6.01        0.30      5.90 o
  -3   8  16       15.53       13.78      6.28 o
  -2   8  16      149.88      140.10      9.33 o
  -1   8  16       38.99       32.70      8.59 o
   0   8  16        7.26        5.23      8.30 o
   1   8  16       41.76       36.64      6.98 o
   2   8  16      149.95      160.04     14.56 o
   3   8  16       15.31       11.28      7.92 o
   4   8  16        5.75       18.87     13.01 o
   5   8  16       87.20       63.24     20.32 o
   6   8  16        6.27       -7.27     13.27 o
   7   8  16        9.89        4.77     14.10 o
   8   8  16       17.25       16.47     16.64 o
   9   8  16       39.28       47.86     21.11 o
  -8   9  16        5.57       13.66     14.23 o
  -7   9  16       14.09       -5.78      6.82 o
  -6   9  16       19.80       14.12      7.72 o
  -5   9  16       16.80       12.58      7.32 o
  -4   9  16      113.52      116.84     11.57 o
  -3   9  16       25.71       27.15      7.36 o
  -2   9  16       17.13        7.80      4.88 o
  -1   9  16       17.11       20.66      7.90 o
   0   9  16      240.51      249.18     15.54 o
   1   9  16       18.07       16.00      8.14 o
   2   9  16       16.02       13.00      7.76 o
   3   9  16       25.77       13.14     12.09 o
   4   9  16      111.89      108.08     21.29 o
   5   9  16       15.20       22.64     14.67 o
   6   9  16       20.76        5.08     13.58 o
   7   9  16       14.31       20.32     16.60 o
   8   9  16        5.30       17.91     15.98 o
  -8  10  16       10.13       -2.45     14.49 o
  -7  10  16       38.84       47.29     10.69 o
  -6  10  16       20.06       28.64      8.80 o
  -5  10  16        3.88       -1.00      6.64 o
  -4  10  16       59.84       58.16      9.50 o
  -3  10  16       15.32       12.55      6.45 o
  -2  10  16       93.40       93.91     10.02 o
  -1  10  16      163.40      155.18     11.96 o
   0  10  16       22.31       27.37      5.75 o
   1  10  16      165.19      174.64     26.50 o
   2  10  16       91.95       85.92     18.09 o
   3  10  16       16.44       14.45     12.70 o
   4  10  16       58.44       55.22     17.39 o
   5  10  16        3.95        6.26     14.32 o
   6  10  16       19.39       15.94     16.51 o
   7  10  16       38.81       69.45     22.47 o
   8  10  16        9.92       10.33     17.21 o
  -7  11  16       12.21       18.39     16.07 o
  -6  11  16        9.90        7.97      8.08 o
  -5  11  16        6.97       -6.25      6.54 o
  -4  11  16       27.00       24.98     15.17 o
  -3  11  16      103.01      102.63     14.34 o
  -2  11  16        8.85        7.76      6.11 o
  -1  11  16      219.19      248.75     14.46 o
   0  11  16       31.16       30.75      8.56 o
   1  11  16      217.16      270.02     26.50 o
   2  11  16        8.57       11.21     11.87 o
   3  11  16      102.29       75.37     18.35 o
   4  11  16       27.32       19.27     14.93 o
   5  11  16        6.84       15.24     14.54 o
   6  11  16       10.01       27.28     17.69 o
   7  11  16       11.62       32.62     19.05 o
  -7  12  16        2.02       -5.43     13.66 o
  -6  12  16       31.23       48.14     20.01 o
  -5  12  16        0.96       -1.41      9.72 o
  -4  12  16       43.33       49.29     11.55 o
  -3  12  16       43.28       56.65     12.15 o
  -2  12  16       11.64        2.11     11.25 o
  -1  12  16        1.98        0.35      6.72 o
   0  12  16       30.58       26.25      7.28 o
   1  12  16        2.09        6.66      8.80 o
   2  12  16       12.51       26.10     13.18 o
   3  12  16       43.50       38.01     15.46 o
   4  12  16       44.20       51.81     18.83 o
   5  12  16        0.92       -2.32     13.22 o
   6  12  16       31.18       32.41     18.04 o
   7  12  16        2.21        3.59     17.30 o
  -5  13  16       14.14       18.69     11.06 o
  -4  13  16       23.85        8.33     21.63 o
  -3  13  16        4.95       23.56     10.53 o
  -2  13  16       31.22       41.83     10.78 o
  -1  13  16        1.70       -5.47      6.64 o
   0  13  16       30.61       34.58     10.28 o
   1  13  16        1.81        2.18      7.71 o
   2  13  16       30.61       19.05     13.97 o
   3  13  16        5.18        7.40     13.05 o
   4  13  16       24.00       26.32     16.51 o
   5  13  16       14.05       27.46     19.05 o
   6  13  16        2.28        8.98     15.90 o
  -4  14  16       34.24       65.52     13.71 o
  -3  14  16        7.10        1.18     14.54 o
  -2  14  16       22.19       22.54      9.62 o
  -1  14  16        8.07       10.38      9.90 o
   0  14  16        8.85       13.44      8.75 o
   1  14  16        7.86       -0.25      8.08 o
   2  14  16       22.32       28.06     10.70 o
   3  14  16        6.77       12.48     15.46 o
   4  14  16       34.21       56.18     19.49 o
   5  14  16        6.93        2.58     15.06 o
  -3  15  16        4.00       18.87     17.21 o
  -2  15  16       21.18       43.62     14.85 o
  -1  15  16       29.48       14.19     11.47 o
   0  15  16       32.38       32.84     13.75 o
   1  15  16       30.71       27.24     10.76 o
   2  15  16       21.41       52.07     13.09 o
   3  15  16        4.19        0.00     15.68 o
  -1  16  16       25.98       37.00     16.20 o
   0  16  16        0.11        4.77     11.95 o
   1  16  16       25.84       35.91     11.84 o
   1   0  17       61.10       60.72      9.45 o
   2   0  17      125.73      107.76     11.32 o
   3   0  17      175.07      195.63     14.23 o
   4   0  17       18.39       20.74      6.96 o
   5   0  17      183.41      169.88     11.86 o
   6   0  17       45.26       46.44      7.97 o
   7   0  17       22.80       17.91      5.67 o
   8   0  17        0.04       -4.40      4.40 o
   9   0  17        0.09        3.27      6.48 o
  10   0  17        1.18       -4.55     13.29 o
 -10   1  17       16.88       13.72      7.85 o
  -9   1  17       33.02       27.22      7.30 o
  -8   1  17       75.30       78.48     10.12 o
  -7   1  17        4.90        2.81      5.44 o
  -6   1  17       62.66       58.20      8.43 o
  -5   1  17       56.15       49.54      7.99 o
  -4   1  17      227.63      203.30     17.49 o
  -3   1  17      141.34      131.82     15.81 o
  -2   1  17        1.31        5.34      6.08 o
  -1   1  17       53.11       55.80      8.81 o
   0   1  17        2.73       -1.23      4.04 o
   1   1  17       55.36       50.24      8.76 o
   2   1  17        0.81       -0.99      8.19 o
   3   1  17      143.02      145.00     16.14 o
   4   1  17      222.15      212.50     33.61 o
   5   1  17       52.45       45.78      6.66 o
   6   1  17       63.50       70.13      9.18 o
   7   1  17        4.92        5.35      4.66 o
   8   1  17       76.88       72.58     11.16 o
   9   1  17       33.75       45.69     11.21 o
  10   1  17       16.90       25.31     10.14 o
 -10   2  17        8.25       -2.94      6.92 o
  -9   2  17       12.85       20.35      7.52 o
  -8   2  17       41.83       43.63      8.78 o
  -7   2  17       12.67        7.85     10.20 o
  -6   2  17       14.41        7.06      5.92 o
  -5   2  17       95.35       77.05      9.18 o
  -4   2  17      148.79      147.03     11.26 o
  -3   2  17       83.16       79.42      8.86 o
  -2   2  17       13.31        9.97      6.31 o
  -1   2  17      133.12      152.96     12.84 o
   0   2  17      418.71      416.81     31.68 o
   1   2  17      132.49      133.05      9.87 o
   2   2  17       13.47       10.49      5.14 o
   3   2  17       82.10       76.49      8.63 o
   4   2  17      150.90      155.90     12.57 o
   5   2  17       94.74      103.42     10.10 o
   6   2  17       15.39       14.44      5.19 o
   7   2  17       11.90       12.66      6.59 o
   8   2  17       41.45       40.31      8.62 o
   9   2  17       12.73       10.54      9.34 o
  10   2  17        8.37        8.23      8.69 o
 -10   3  17       23.06       49.82     12.95 o
  -9   3  17       15.87       13.02      7.63 o
  -8   3  17       28.19       25.41      7.50 o
  -7   3  17       41.15       27.48      8.53 o
  -6   3  17       83.03       73.79      9.74 o
  -5   3  17      184.58      184.54     12.72 o
  -4   3  17      222.67      211.73     12.91 o
  -3   3  17      191.39      194.82     12.11 o
  -2   3  17        2.73       10.22      6.08 o
  -1   3  17       62.15       67.73      9.94 o
   0   3  17       11.54       12.50      4.87 o
   1   3  17       64.69       66.23      7.85 o
   2   3  17        2.57        2.71      4.81 o
   3   3  17      195.83      206.29     12.17 o
   4   3  17      220.76      213.78     16.81 o
   5   3  17      183.91      189.41     12.36 o
   6   3  17       80.34       64.12      9.06 o
   7   3  17       42.66       33.55      8.21 o
   8   3  17       27.74        5.77     15.72 o
   9   3  17       16.18        6.88      8.47 o
  10   3  17       23.55       29.71     11.29 o
  -9   4  17       13.98       25.38      8.64 o
  -8   4  17       13.35       12.25      7.49 o
  -7   4  17        7.90       -4.48      5.72 o
  -6   4  17       96.73       95.55     12.34 o
  -5   4  17        1.83        9.26      5.71 o
  -4   4  17       83.35       94.36      9.97 o
  -3   4  17       47.01       47.66      7.82 o
  -2   4  17      276.12      267.16     16.80 o
  -1   4  17       28.80       16.69      7.02 o
   0   4  17       30.52       23.20      5.60 o
   1   4  17       27.38       25.85      5.99 o
   2   4  17      271.07      230.40     12.43 o
   3   4  17       46.65       57.64      7.83 o
   4   4  17       85.54      104.95      9.72 o
   5   4  17        2.02        2.53      5.48 o
   6   4  17       96.99       99.23     14.72 o
   7   4  17        8.25       -0.74     10.77 o
   8   4  17       13.42       28.45     12.52 o
   9   4  17       14.46        2.16     20.87 o
  -9   5  17       33.47       47.85     17.43 o
  -8   5  17       23.46       17.91      8.02 o
  -7   5  17       15.54       11.34      7.11 o
  -6   5  17       93.12      115.19     11.97 o
  -5   5  17      184.04      176.65     13.09 o
  -4   5  17      356.73      346.59     16.13 o
  -3   5  17       16.76       28.08      7.57 o
  -2   5  17      421.77      436.91     16.61 o
  -1   5  17        5.86       -2.72      5.52 o
   0   5  17      590.09      567.09     18.07 o
   1   5  17        6.35        2.09      4.69 o
   2   5  17      422.39      413.69     15.77 o
   3   5  17       15.85       14.45      5.88 o
   4   5  17      362.27      355.25     15.37 o
   5   5  17      188.45      187.42     16.19 o
   6   5  17       92.84       94.59     21.64 o
   7   5  17       16.60       23.25     17.25 o
   8   5  17       22.71       19.66     15.68 o
   9   5  17       33.67       54.08     19.05 o
  -9   6  17       10.80       -6.88     15.42 o
  -8   6  17       47.41       55.81     10.77 o
  -7   6  17       10.43       -2.74      8.53 o
  -6   6  17       14.31       17.10      7.26 o
  -5   6  17       96.69       94.66     10.55 o
  -4   6  17      167.39      157.66     12.31 o
  -3   6  17       65.03       60.23      8.70 o
  -2   6  17      176.72      157.00     11.42 o
  -1   6  17      314.61      369.65     25.76 o
   0   6  17      225.76      255.24     12.82 o
   1   6  17      307.42      313.50     14.01 o
   2   6  17      176.93      168.75     13.20 o
   3   6  17       64.81       75.26      8.82 o
   4   6  17      164.10      198.39     17.19 o
   5   6  17       94.94      109.63     13.22 o
   6   6  17       14.48        6.39     12.39 o
   7   6  17       10.26       19.40     14.10 o
   8   6  17       46.32       77.51     22.16 o
   9   6  17       10.47       26.19     16.77 o
  -9   7  17        1.21       -4.51     14.06 o
  -8   7  17       14.74        8.98      8.70 o
  -7   7  17       12.52        7.88      7.70 o
  -6   7  17        4.74        1.85      7.14 o
  -5   7  17       21.14       21.30      7.38 o
  -4   7  17       43.40       38.27      7.98 o
  -3   7  17        4.87        3.10      5.47 o
  -2   7  17      429.82      471.18     17.55 o
  -1   7  17       96.42       89.17     11.55 o
   0   7  17      251.34      204.01     14.49 o
   1   7  17      100.57       84.45      9.11 o
   2   7  17      423.58      451.68     17.70 o
   3   7  17        4.70       13.50      8.22 o
   4   7  17       44.98       59.29     10.86 o
   5   7  17       18.86       21.11     13.71 o
   6   7  17        4.45       -1.93     13.01 o
   7   7  17       12.51       20.28     16.07 o
   8   7  17       14.31       38.67     18.52 o
   9   7  17        1.20        4.03     15.11 o
  -8   8  17       12.52       13.22     15.46 o
  -7   8  17       10.46        2.78     10.75 o
  -6   8  17       20.98       14.71      7.17 o
  -5   8  17        1.78       -5.67      7.21 o
  -4   8  17      112.51      117.27     11.72 o
  -3   8  17       80.30       90.75     10.25 o
  -2   8  17       29.53       25.78      7.04 o
  -1   8  17       82.90       98.53     12.22 o
   0   8  17        0.16        0.41      4.89 o
   1   8  17       80.25       73.30      8.85 o
   2   8  17       30.69       38.97      7.40 o
   3   8  17       80.92       80.72     12.85 o
   4   8  17      111.12      154.68     25.23 o
   5   8  17        1.52        5.78     13.22 o
   6   8  17       21.06       26.27     16.47 o
   7   8  17       10.98        6.35     17.21 o
   8   8  17       12.63        7.75     17.21 o
  -8   9  17       10.13      -12.35     13.14 o
  -7   9  17       52.20       60.19     10.79 o
  -6   9  17        0.99       -4.23      7.19 o
  -5   9  17       12.86        3.80      6.90 o
  -4   9  17       30.50       23.03      7.84 o
  -3   9  17       55.70       41.87      8.66 o
  -2   9  17       12.13       12.20      7.80 o
  -1   9  17       42.47       49.70      9.93 o
   0   9  17       48.40       53.75      8.18 o
   1   9  17       39.75       52.39      8.36 o
   2   9  17       11.19       14.34      8.08 o
   3   9  17       54.73       64.90     17.65 o
   4   9  17       30.69       18.87     14.67 o
   5   9  17       12.20       18.09     15.59 o
   6   9  17        1.19      -14.01     14.01 o
   7   9  17       53.23       51.06     21.85 o
   8   9  17       10.51       17.56     15.90 o
  -7  10  17        9.01       -1.58     14.06 o
  -6  10  17        0.70       -7.01      7.01 o
  -5  10  17       31.65       47.12      9.63 o
  -4  10  17       71.82       66.08     12.89 o
  -3  10  17       16.29        7.23      7.95 o
  -2  10  17       35.79       32.53      7.64 o
  -1  10  17       30.42       32.70      7.62 o
   0  10  17       30.36       44.99      8.02 o
   1  10  17       32.05       30.08      9.55 o
   2  10  17       35.01       28.60     13.58 o
   3  10  17       15.85       19.01     13.14 o
   4  10  17       70.97       51.94     17.47 o
   5  10  17       31.44       21.76     15.41 o
   6  10  17        0.85      -11.47     15.24 o
   7  10  17        9.02       12.04     17.17 o
  -7  11  17       19.48       -2.67     14.67 o
  -6  11  17       15.18        3.82      8.48 o
  -5  11  17       15.00        9.01      7.88 o
  -4  11  17       40.80       30.08     10.90 o
  -3  11  17        4.43        0.38      8.58 o
  -2  11  17       11.38       10.87      6.22 o
  -1  11  17        3.19        1.79      5.50 o
   0  11  17       43.66       77.85     19.31 o
   1  11  17        3.06        0.66     11.12 o
   2  11  17       10.82        9.28     12.04 o
   3  11  17        4.48       13.40     13.01 o
   4  11  17       41.95       32.36     17.12 o
   5  11  17       15.29       52.90     19.71 o
   6  11  17       15.27       15.41     18.35 o
   7  11  17       19.69        5.56     17.30 o
  -6  12  17        0.43        2.67     13.40 o
  -5  12  17       30.16       27.04     11.62 o
  -4  12  17        0.15        0.60      9.03 o
  -3  12  17       22.91       11.66      9.68 o
  -2  12  17        7.41       18.58      7.09 o
  -1  12  17        5.00        3.64      7.75 o
   0  12  17        0.36        4.34     10.47 o
   1  12  17        5.29        0.53     10.95 o
   2  12  17        7.36       15.98     14.14 o
   3  12  17       21.85       36.83     15.90 o
   4  12  17        0.09       -5.87     13.23 o
   5  12  17       30.23       12.96     15.59 o
   6  12  17        0.37       15.94     18.52 o
  -4  13  17        0.06       14.15     10.82 o
  -3  13  17       17.86       15.80      9.79 o
  -2  13  17       23.89       27.67     20.38 o
  -1  13  17       39.20       57.39     12.19 o
   0  13  17        0.01        0.09     10.55 o
   1  13  17       39.03       22.16     14.71 o
   2  13  17       24.80       29.95     16.07 o
   3  13  17       18.02       18.44     15.24 o
   4  13  17        0.08        0.13     14.80 o
   5  13  17        9.68       16.25     17.39 o
  -4  14  17        4.70       10.77     15.06 o
  -3  14  17       13.99       14.49     17.60 o
  -2  14  17        0.21        2.72      8.31 o
  -1  14  17        3.18       17.82     11.34 o
   0  14  17        2.38       -0.79      8.67 o
   1  14  17        2.98       10.35      8.66 o
   2  14  17        0.25        4.73     14.06 o
   3  14  17       13.99       24.61     17.91 o
   4  14  17        4.74      -12.17     13.53 o
  -2  15  17       70.39       61.66     17.87 o
  -1  15  17        8.51       17.65     12.04 o
   0  15  17        0.36        0.66      9.11 o
   1  15  17        8.14       12.33     10.23 o
   2  15  17       72.02       71.21     20.67 o
   0   0  18       95.42       91.92     15.85 o
   1   0  18        2.04        1.04      9.09 o
   2   0  18       17.50       14.22      9.83 o
   3   0  18       18.58        7.95      6.51 o
   4   0  18        9.21        6.25      6.23 o
   5   0  18      151.06      157.43     11.72 o
   6   0  18        4.73        1.33      4.91 o
   7   0  18       12.44       10.60      5.70 o
   8   0  18       11.07       13.68      6.01 o
   9   0  18       12.72       12.68     11.96 o
  -9   1  18        0.89       -4.55      5.91 o
  -8   1  18        0.99       -1.70      5.86 o
  -7   1  18       28.45       32.49      7.93 o
  -6   1  18       12.37       15.67      6.35 o
  -5   1  18       66.02       77.81      9.67 o
  -4   1  18       47.83       46.65      8.02 o
  -3   1  18      413.46      403.98     19.73 o
  -2   1  18       91.74       79.75     18.24 o
  -1   1  18      270.12      259.86     30.90 o
   0   1  18        0.02       -1.88      4.04 o
   1   1  18      267.19      237.03     18.28 o
   2   1  18       95.99      111.65     42.50 o
   3   1  18      414.98      409.41     19.58 o
   4   1  18       46.91       36.92      7.54 o
   5   1  18       68.79       87.35      9.92 o
   6   1  18       11.98        6.82      5.27 o
   7   1  18       28.75       31.34      6.93 o
   8   1  18        1.11       -3.45      6.06 o
   9   1  18        0.96       -1.66      7.62 o
  -9   2  18       15.80       38.19      9.18 o
  -8   2  18       15.89       16.98      7.02 o
  -7   2  18       30.72       37.65      7.95 o
  -6   2  18       11.94        5.10      6.41 o
  -5   2  18       67.11       66.82     14.02 o
  -4   2  18      189.37      187.77     12.67 o
  -3   2  18      129.18      123.94     12.85 o
  -2   2  18      333.28      369.76     18.50 o
  -1   2  18      136.88      129.93     12.62 o
   0   2  18      128.67      112.87      9.27 o
   1   2  18      138.81      141.61     10.47 o
   2   2  18      330.31      321.41     14.57 o
   3   2  18      126.29      116.61     10.23 o
   4   2  18      184.83      187.55     12.35 o
   5   2  18       66.68       67.12      8.95 o
   6   2  18       12.09        6.33      5.67 o
   7   2  18       30.70       32.06      8.17 o
   8   2  18       16.31       10.60      7.13 o
   9   2  18       16.16        6.65      8.83 o
  -9   3  18       13.95       10.86      7.51 o
  -8   3  18        3.98       -0.76      7.38 o
  -7   3  18       55.21       66.22     16.71 o
  -6   3  18       35.66       32.02      9.18 o
  -5   3  18        5.70       10.05      6.36 o
  -4   3  18       15.52        8.46      6.82 o
  -3   3  18       56.35       63.87     10.41 o
  -2   3  18        7.39       13.78      6.50 o
  -1   3  18      103.10       89.66     11.43 o
   0   3  18       62.98       62.11     12.88 o
   1   3  18      106.10      118.00      9.79 o
   2   3  18        8.21        7.94      5.51 o
   3   3  18       54.69       76.01      9.39 o
   4   3  18       16.11       11.63      6.29 o
   5   3  18        5.43        7.66      6.30 o
   6   3  18       36.31       31.28      7.76 o
   7   3  18       53.57       64.10     24.52 o
   8   3  18        4.11       -6.14      6.14 o
   9   3  18       14.00       11.51     17.93 o
  -9   4  18        0.73       -0.03      8.06 o
  -8   4  18       14.82       12.49      8.78 o
  -7   4  18       25.15       20.42      7.80 o
  -6   4  18       22.42       17.39      6.90 o
  -5   4  18       38.97       21.75      7.18 o
  -4   4  18       83.10       93.46     10.31 o
  -3   4  18      130.79      106.49     10.50 o
  -2   4  18       74.04       82.39     13.68 o
  -1   4  18      367.54      374.38     18.89 o
   0   4  18        3.12        5.25      4.89 o
   1   4  18      365.87      376.40     15.34 o
   2   4  18       75.22       80.46      8.90 o
   3   4  18      127.89      120.62     10.50 o
   4   4  18       84.05       63.21      8.63 o
   5   4  18       37.87       44.66      8.02 o
   6   4  18       21.25       31.85     10.14 o
   7   4  18       25.65       17.91     15.81 o
   8   4  18       15.08       12.17     12.52 o
   9   4  18        0.70        9.28     13.66 o
  -9   5  18       35.12       50.89     19.53 o
  -8   5  18       57.24       64.47     11.84 o
  -7   5  18       99.82       89.85     11.54 o
  -6   5  18       47.43       39.35      9.78 o
  -5   5  18       69.28       65.53      9.39 o
  -4   5  18       65.08       64.20     12.38 o
  -3   5  18       52.14       66.21      9.05 o
  -2   5  18        8.72        8.69      7.05 o
  -1   5  18       89.46       83.74     11.95 o
   0   5  18        0.11       -3.88      3.88 o
   1   5  18       95.71      103.47      9.52 o
   2   5  18        9.75       16.13      6.62 o
   3   5  18       47.91       56.86      8.26 o
   4   5  18       62.90       59.08     12.63 o
   5   5  18       70.30       96.55     13.57 o
   6   5  18       48.42       65.73     20.58 o
   7   5  18       98.72       84.34     22.99 o
   8   5  18       57.81       72.96     20.37 o
   9   5  18       34.74        5.65     15.81 o
  -9   6  18        0.62        9.63     14.80 o
  -8   6  18       20.48       21.58      9.07 o
  -7   6  18        0.52        8.79      7.27 o
  -6   6  18       28.75       31.64      8.07 o
  -5   6  18        6.67        7.81      8.06 o
  -4   6  18      143.99      153.93     12.61 o
  -3   6  18       52.22       34.01      7.60 o
  -2   6  18        5.92        5.01      7.51 o
  -1   6  18        3.41        7.29      6.68 o
   0   6  18       20.01       27.73      7.04 o
   1   6  18        3.62        8.04      5.47 o
   2   6  18        5.24        2.49      5.40 o
   3   6  18       52.09       44.28      7.71 o
   4   6  18      143.49      149.85     15.26 o
   5   6  18        6.95        4.94     11.49 o
   6   6  18       28.47       11.78     13.49 o
   7   6  18        0.62       20.45     16.47 o
   8   6  18       20.64       53.12     19.53 o
   9   6  18        0.62        3.15     14.36 o
  -8   7  18        6.13        6.92     13.62 o
  -7   7  18       29.04       42.25      9.74 o
  -6   7  18       12.68       19.57     13.33 o
  -5   7  18       23.15       21.95      7.67 o
  -4   7  18        5.60        7.22      6.36 o
  -3   7  18       50.67       50.80      8.96 o
  -2   7  18      107.20      115.73     11.39 o
  -1   7  18       51.00       47.14     12.37 o
   0   7  18      224.12      226.45     15.43 o
   1   7  18       50.27       46.72      8.92 o
   2   7  18      109.58      109.03     10.24 o
   3   7  18       49.85       52.59     11.58 o
   4   7  18        6.34        0.23      7.35 o
   5   7  18       24.87       31.22     16.82 o
   6   7  18       12.24       -7.09     14.28 o
   7   7  18       28.96       62.58     21.15 o
   8   7  18        5.94       21.06     14.89 o
  -8   8  18       13.29       12.39     15.76 o
  -7   8  18       11.77        6.01      7.86 o
  -6   8  18        2.21        3.15      7.32 o
  -5   8  18       13.82       19.30      7.63 o
  -4   8  18      114.67      115.06     14.69 o
  -3   8  18       35.22       50.49     11.66 o
  -2   8  18       87.46       77.99     13.06 o
  -1   8  18       30.30       31.60     18.20 o
   0   8  18      204.59      193.51     12.58 o
   1   8  18       31.80       21.53      7.72 o
   2   8  18       87.20       82.72      9.56 o
   3   8  18       36.98       43.96     10.73 o
   4   8  18      115.94      112.33     22.91 o
   5   8  18       13.81       -3.20     14.19 o
   6   8  18        2.15       -0.92     14.14 o
   7   8  18       11.97       -5.47     13.71 o
   8   8  18       14.04       19.27     17.08 o
  -7   9  18       13.96        7.01     13.88 o
  -6   9  18        6.15        5.60      7.71 o
  -5   9  18       15.18        8.67      7.38 o
  -4   9  18       18.06       17.75      7.45 o
  -3   9  18       15.39       22.16      7.51 o
  -2   9  18       25.05       31.72     12.06 o
  -1   9  18      138.91      165.35     15.43 o
   0   9  18       78.92       93.76     12.25 o
   1   9  18      135.12      158.19     13.44 o
   2   9  18       24.63       20.41      8.71 o
   3   9  18       16.19       42.13     16.25 o
   4   9  18       18.31       14.32     12.87 o
   5   9  18       14.43       14.85     14.76 o
   6   9  18        6.52       12.96     15.76 o
   7   9  18       13.55       15.72     17.08 o
  -7  10  18        0.66       18.39     15.72 o
  -6  10  18       15.85       32.90      9.63 o
  -5  10  18        7.04        1.55      7.01 o
  -4  10  18        5.30        8.99     10.72 o
  -3  10  18       12.75       15.32      8.93 o
  -2  10  18       28.93       21.88      9.42 o
  -1  10  18      113.35      127.73     14.66 o
   0  10  18        2.47       16.78      8.43 o
   1  10  18      112.98      104.31     13.79 o
   2  10  18       29.53       23.78     13.40 o
   3  10  18       12.20       14.14     13.18 o
   4  10  18        5.62        1.40     13.62 o
   5  10  18        7.53       10.20     15.20 o
   6  10  18       15.52       24.22     18.35 o
   7  10  18        0.62       -5.30     17.17 o
  -6  11  18       19.75       13.58     15.81 o
  -5  11  18        2.47        3.88      7.83 o
  -4  11  18       50.76       53.84     14.78 o
  -3  11  18        8.38        0.97      9.03 o
  -2  11  18       14.96       19.90      9.77 o
  -1  11  18        3.01        1.11      7.79 o
   0  11  18        7.52      -10.99     10.99 o
   1  11  18        2.97       -0.57     11.12 o
   2  11  18       15.24        3.90     12.09 o
   3  11  18        9.49       14.10     13.44 o
   4  11  18       50.20       38.89     17.87 o
   5  11  18        2.33       13.57     16.42 o
   6  11  18       20.01       -8.80     15.33 o
  -5  12  18        0.47       21.54     15.15 o
  -4  12  18        0.75       11.78     10.55 o
  -3  12  18        6.00        5.94      9.24 o
  -2  12  18       53.43       71.07     13.45 o
  -1  12  18        2.05        9.43     10.05 o
   1  12  18        2.05       16.16     13.40 o
   2  12  18       52.12       58.07     18.00 o
   3  12  18        5.85        1.75     13.62 o
   4  12  18        0.72       17.52     16.42 o
   5  12  18        0.46        9.41     16.29 o
  -4  13  18       23.43       28.07     16.73 o
  -3  13  18        0.69       13.65     11.02 o
  -2  13  18       36.51       32.49     18.35 o
  -1  13  18        4.78       -3.46     10.16 o
   1  13  18        4.93        5.65     13.40 o
   2  13  18       37.08       44.45     17.12 o
   3  13  18        0.66       10.55     15.15 o
   4  13  18       23.56       46.24     19.31 o
  -3  14  18       12.98       21.46     18.70 o
  -1  14  18        1.51       -0.22     10.55 o
   0  14  18        3.94       23.21     14.14 o
   1  14  18        1.62       11.56     14.01 o
   2  14  18        4.49       26.93     18.13 o
   3  14  18       13.36       43.18     19.88 o
   0  15  18        4.85        2.71     12.52 o
   1   0  19      105.85      140.37     23.23 o
   2   0  19        1.71        7.59      6.32 o
   3   0  19        4.96        0.40     11.93 o
   4   0  19        2.65        2.24      6.20 o
   5   0  19        0.00        0.93      6.19 o
   6   0  19       26.75       21.08      6.58 o
   7   0  19       23.51       13.79      5.98 o
   8   0  19       23.59       31.07      7.28 o
   9   0  19        0.12        4.36      7.11 o
  -9   1  19       11.10        6.71     10.88 o
  -8   1  19       18.74       22.99      6.74 o
  -7   1  19       31.92       40.16      8.69 o
  -6   1  19        5.62        3.13      7.13 o
  -5   1  19      102.07      100.21     10.82 o
  -4   1  19      175.63      158.41     14.70 o
  -3   1  19      152.28      172.22     44.85 o
  -2   1  19       59.61       59.69     14.69 o
  -1   1  19       63.20       49.46     10.97 o
   0   1  19      124.80      129.59     10.08 o
   1   1  19       61.87       61.17      7.86 o
   2   1  19       61.53       70.28      8.80 o
   3   1  19      151.69      156.73     11.68 o
   4   1  19      180.21      162.70     12.25 o
   5   1  19      103.68       99.28     10.73 o
   6   1  19        5.85       -3.76      6.32 o
   7   1  19       32.49       26.63      6.75 o
   8   1  19       19.08        0.45      6.80 o
   9   1  19       11.24       11.02      9.17 o
  -9   2  19        1.26       -9.33     13.62 o
  -8   2  19        9.44        3.32      7.53 o
  -7   2  19       26.99       20.70      7.05 o
  -6   2  19       40.68       35.96      8.99 o
  -5   2  19       94.07       79.37      9.90 o
  -4   2  19       95.99       66.47      9.17 o
  -3   2  19      189.96      185.28     15.51 o
  -2   2  19        2.33       -0.23      5.56 o
  -1   2  19      180.15      182.52     14.74 o
   0   2  19       31.28       41.42      6.70 o
   1   2  19      179.59      205.86     12.41 o
   2   2  19        2.16       -4.74      4.87 o
   3   2  19      187.58      185.39     12.61 o
   4   2  19       97.05       87.90     10.07 o
   5   2  19       92.60       87.37     10.27 o
   6   2  19       41.73       36.42      8.13 o
   7   2  19       26.62       23.19      7.79 o
   8   2  19        9.39       16.79      7.56 o
   9   2  19        1.37       -8.25      8.27 o
  -9   3  19       12.20       15.15     15.44 o
  -8   3  19        1.10       -4.69      6.40 o
  -7   3  19        5.21       -5.74      5.74 o
  -6   3  19       34.73       35.42      8.32 o
  -5   3  19       39.15       30.49      7.85 o
  -4   3  19      101.54      115.69     14.47 o
  -3   3  19        5.68        9.60      6.86 o
  -2   3  19      353.33      377.02     19.69 o
  -1   3  19       90.43       95.14     12.04 o
   0   3  19        0.33        3.77      4.94 o
   1   3  19       95.99      100.72      9.66 o
   2   3  19      353.24      345.93     15.44 o
   3   3  19        5.20        9.26      6.13 o
   4   3  19       99.44      103.98     15.82 o
   5   3  19       40.73       29.27      7.56 o
   6   3  19       35.06       49.29      8.45 o
   7   3  19        5.82        3.20      8.76 o
   8   3  19        1.19       10.64     13.49 o
   9   3  19       12.08       -0.81      9.12 o
  -9   4  19        8.69        7.88     14.32 o
  -8   4  19        4.55        0.33      7.11 o
  -7   4  19        3.52        5.89      6.77 o
  -6   4  19       56.04       49.59      9.37 o
  -5   4  19      133.27      126.02     14.73 o
  -4   4  19      210.05      176.99     13.10 o
  -3   4  19      131.50      118.20     13.42 o
  -2   4  19      126.50      153.01     14.59 o
  -1   4  19      155.37      136.95     16.27 o
   0   4  19       61.39       75.67      8.68 o
   1   4  19      158.32      142.86     10.99 o
   2   4  19      129.99      142.34     15.71 o
   3   4  19      131.56      151.13     11.79 o
   4   4  19      211.01      205.53     13.28 o
   5   4  19      131.16      139.20     11.67 o
   6   4  19       56.60       75.55     12.84 o
   7   4  19        3.32       -4.16     13.01 o
   8   4  19        4.62       31.09     15.33 o
   9   4  19        8.51       21.50     14.98 o
  -8   5  19        1.79       -0.26     16.86 o
  -7   5  19        3.02        0.71      6.77 o
  -6   5  19       22.98       19.89      7.82 o
  -5   5  19       37.51       22.27      7.31 o
  -4   5  19       34.06       37.26      7.94 o
  -3   5  19       85.38       70.11      9.54 o
  -2   5  19       36.26       37.36      9.26 o
  -1   5  19       16.71       11.56      6.80 o
   0   5  19      134.93      171.97     14.85 o
   1   5  19       15.93       11.95      5.64 o
   2   5  19       34.15       26.63      7.39 o
   3   5  19       86.16       87.90      9.91 o
   4   5  19       31.26       19.70      7.19 o
   5   5  19       36.50       34.39     28.99 o
   6   5  19       21.89       24.87     16.99 o
   7   5  19        2.81       21.81     16.68 o
   8   5  19        1.97       19.75     13.40 o
  -8   6  19       32.71       50.80     18.92 o
  -7   6  19       16.45       11.57      8.23 o
  -6   6  19       39.25       38.03      9.29 o
  -5   6  19       23.54        8.72      6.92 o
  -4   6  19       96.07       83.92     17.71 o
  -3   6  19       27.64       42.57      8.98 o
  -2   6  19      141.10      146.68     14.83 o
  -1   6  19       92.78       74.50     13.51 o
   0   6  19       24.71       16.47      9.15 o
   1   6  19       94.80       87.81      9.71 o
   2   6  19      142.56      126.60     12.49 o
   3   6  19       26.18       30.66      7.57 o
   4   6  19       98.54      100.67     13.66 o
   5   6  19       23.36       31.65      9.77 o
   6   6  19       39.54       39.68     18.09 o
   7   6  19       16.26       20.58     16.55 o
   8   6  19       33.29       40.07     19.01 o
  -8   7  19        5.64       -1.93     15.68 o
  -7   7  19        2.71        2.90      7.32 o
  -6   7  19       47.63       58.56     10.36 o
  -5   7  19        9.28       14.20      7.39 o
  -4   7  19        3.45        0.22      6.28 o
  -3   7  19       32.86       32.50     11.39 o
  -2   7  19       35.95       25.01      9.04 o
  -1   7  19      229.32      225.73     16.81 o
   0   7  19      294.15      303.95     46.32 o
   1   7  19      229.46      232.40     13.88 o
   2   7  19       35.17       28.76      8.56 o
   3   7  19       34.99       37.99     10.83 o
   4   7  19        3.24        7.02      8.36 o
   5   7  19        9.83        1.23     12.96 o
   6   7  19       47.37       63.76     21.42 o
   7   7  19        2.82       -4.69     14.15 o
   8   7  19        5.47       21.15     18.74 o
  -7   8  19        3.81        7.27     14.54 o
  -6   8  19       24.13       29.37      8.97 o
  -5   8  19       56.68       59.33      9.95 o
  -4   8  19       28.88       33.16      9.87 o
  -3   8  19       36.91       42.81      8.79 o
  -2   8  19       37.80       45.85     11.01 o
  -1   8  19       78.73       66.78     11.67 o
   0   8  19       86.98      100.19     12.72 o
   1   8  19       77.81       78.06      9.69 o
   2   8  19       37.44       17.90      9.16 o
   3   8  19       36.96       35.77     10.55 o
   4   8  19       29.20       33.94     17.30 o
   5   8  19       57.12       69.46     21.68 o
   6   8  19       23.89       18.22     17.08 o
   7   8  19        3.78        6.13     16.33 o
  -7   9  19       36.97       27.28     18.22 o
  -6   9  19       21.93       12.42      8.20 o
  -5   9  19        7.02       12.66      7.62 o
  -4   9  19       82.87      104.44     11.86 o
  -3   9  19        0.14       -4.19      6.64 o
  -2   9  19       17.07       30.39      9.24 o
  -1   9  19       19.91       10.55     15.28 o
   0   9  19       15.00       11.99      9.50 o
   1   9  19       20.70       29.15      7.56 o
   2   9  19       17.64       20.37      9.12 o
   3   9  19        0.31      -10.90     10.90 o
   4   9  19       81.75       77.91     21.42 o
   5   9  19        7.02       17.52     16.55 o
   6   9  19       22.00        2.01     15.41 o
   7   9  19       36.49       21.63     18.22 o
  -6  10  19        4.43       12.00     14.36 o
  -5  10  19        1.11       -0.01      7.80 o
  -4  10  19        6.38        8.57      7.49 o
  -3  10  19        9.81       23.06     15.57 o
  -2  10  19       16.83       11.12      9.21 o
  -1  10  19       70.07       58.57     11.95 o
   0  10  19       63.28       52.18     21.17 o
   1  10  19       69.75       48.24     11.52 o
   2  10  19       15.80       22.07     14.28 o
   3  10  19        9.99       29.21     14.89 o
   4  10  19        6.57       -3.85     12.09 o
   5  10  19        1.11        5.74     14.98 o
   6  10  19        4.44       -9.02     15.98 o
  -6  11  19        4.01       12.48     15.06 o
  -5  11  19        8.78       -2.06     12.74 o
  -4  11  19       13.96       13.62     10.26 o
  -3  11  19       32.97       20.33     10.39 o
  -2  11  19       20.41       11.46      9.53 o
  -1  11  19       47.40       54.51     12.21 o
   0  11  19        2.17      -11.21     13.09 o
   1  11  19       46.55       48.21     17.04 o
   2  11  19       21.53        9.77     13.09 o
   3  11  19       33.46       31.18     17.08 o
   4  11  19       14.85       40.42     18.17 o
   5  11  19        8.61       14.84     16.03 o
   6  11  19        4.12       12.09     18.92 o
  -4  12  19       13.49        7.24     10.12 o
  -3  12  19       15.72       12.70     11.02 o
  -2  12  19       12.58        8.83      9.95 o
  -1  12  19       72.13       57.54     19.18 o
   1  12  19       72.13       95.25     21.07 o
   2  12  19       12.83       11.74     14.58 o
   3  12  19       15.80       28.90     16.95 o
   4  12  19       13.14        6.52     15.28 o
   5  12  19       12.10       24.26     19.09 o
  -3  13  19        0.84       19.66     11.23 o
  -2  13  19        2.42        0.48     15.41 o
   2  13  19        2.28       -0.35     14.71 o
   3  13  19        0.93       -2.06     14.58 o
   4  13  19        1.13       18.65     16.64 o
  -1  14  19        7.34        7.84     13.31 o
   2  14  19        3.79        8.63     16.73 o
   0   0  20      608.99      652.02     36.33 o
   1   0  20        9.75       10.16      7.07 o
   2   0  20      329.66      320.66     18.75 o
   3   0  20      125.72      107.09     12.93 o
   4   0  20        1.08       -2.49      6.18 o
   5   0  20        6.62        6.18      6.96 o
   6   0  20       39.49       48.76      7.80 o
   7   0  20       10.23       14.76      6.14 o
   8   0  20       16.85       11.50      6.51 o
   9   0  20       22.73        6.59     12.94 o
  -9   1  20        0.98       -2.70      8.47 o
  -8   1  20       31.43       25.99      7.37 o
  -7   1  20        5.44        5.34      7.05 o
  -6   1  20       76.03      112.44     11.65 o
  -5   1  20       51.69       47.49     26.96 o
  -4   1  20      146.47      147.84     14.77 o
  -3   1  20        7.98        8.08      7.11 o
  -2   1  20      164.78      165.43     14.94 o
  -1   1  20      125.57       98.43     12.05 o
   0   1  20      171.90      179.30     17.96 o
   1   1  20      127.93      115.97     10.55 o
   2   1  20      166.97      154.76     11.77 o
   3   1  20        6.79        5.70      5.94 o
   4   1  20      148.16      146.95     12.97 o
   5   1  20       49.67       46.14      9.51 o
   6   1  20       77.73       96.70     11.21 o
   7   1  20        5.21       -4.80      5.47 o
   8   1  20       31.36       27.77      9.79 o
   9   1  20        0.99       -7.79      7.79 o
  -9   2  20        2.11       -0.90      7.71 o
  -8   2  20       11.29       17.25      7.71 o
  -7   2  20       14.40       -0.41      5.91 o
  -6   2  20       10.08       11.60      9.52 o
  -5   2  20        5.66        2.38      5.95 o
  -4   2  20       29.49       22.06      8.68 o
  -3   2  20        8.08       -1.76      6.80 o
  -2   2  20        4.80        9.30      7.03 o
  -1   2  20        5.33        4.43      6.40 o
   0   2  20       36.12       42.81      9.27 o
   1   2  20        5.12        5.14      5.75 o
   2   2  20        5.49        3.91      5.54 o
   3   2  20        8.23        1.16      5.57 o
   4   2  20       30.35       16.84      7.01 o
   5   2  20        5.65       11.52      8.74 o
   6   2  20        9.69        8.82      6.62 o
   7   2  20       14.27       20.46      9.81 o
   8   2  20       11.63       17.74      9.82 o
   9   2  20        2.01       -7.51      7.51 o
  -8   3  20       16.97       13.85      7.79 o
  -7   3  20       20.00       16.40      7.88 o
  -6   3  20        9.05        8.79      6.88 o
  -5   3  20      190.93      172.34     13.82 o
  -4   3  20       89.84       83.28     12.77 o
  -3   3  20       22.70        9.88      7.66 o
  -2   3  20       39.38       35.96      9.09 o
  -1   3  20       24.96       26.34      8.57 o
   0   3  20       42.20       46.77      9.49 o
   1   3  20       24.01       24.94      6.73 o
   2   3  20       42.74       42.76      8.10 o
   3   3  20       22.53       22.15      7.28 o
   4   3  20       91.44      100.78     18.48 o
   5   3  20      193.04      204.08     14.17 o
   6   3  20        9.48        5.13      8.95 o
   7   3  20       20.86       -3.59      8.92 o
   8   3  20       17.18       10.99     15.02 o
  -8   4  20        2.06       -9.07      9.07 o
  -7   4  20       12.06        8.56      7.50 o
  -6   4  20       84.95       77.46     13.92 o
  -5   4  20       52.78       34.44      8.15 o
  -4   4  20      196.29      207.12     17.08 o
  -3   4  20      108.02      127.34     13.99 o
  -2   4  20        2.72        1.46      6.74 o
  -1   4  20       38.16       20.39      8.07 o
   0   4  20        4.46        3.38      6.70 o
   1   4  20       38.91       25.24      6.80 o
   2   4  20        3.09        5.04      5.85 o
   3   4  20      109.09      102.66     10.90 o
   4   4  20      195.95      194.71     14.48 o
   5   4  20       53.74       56.32     10.81 o
   6   4  20       85.59       67.47     13.07 o
   7   4  20       12.80       14.76     16.38 o
   8   4  20        2.17       -3.72     15.59 o
  -8   5  20        0.71       26.45     18.13 o
  -7   5  20        1.06       -1.29      7.54 o
  -6   5  20      107.95      122.30     12.93 o
  -5   5  20        8.01        3.54      6.35 o
  -4   5  20       23.58       24.84     10.26 o
  -3   5  20       14.93       14.66      8.58 o
  -2   5  20        1.55        4.54      7.30 o
  -1   5  20      149.86      166.42     15.26 o
   0   5  20       23.61       43.70      9.93 o
   1   5  20      143.33      145.33     11.59 o
   2   5  20        1.57        0.96     10.47 o
   3   5  20       14.55       20.95      6.60 o
   4   5  20       24.14       19.05      7.34 o
   5   5  20        7.47        1.18      8.25 o
   6   5  20      106.98       80.45     22.25 o
   7   5  20        0.95      -12.04     14.32 o
   8   5  20        0.82        7.27     16.25 o
  -8   6  20        1.98        3.20     16.11 o
  -7   6  20        1.54       -6.63      9.26 o
  -6   6  20       17.69        6.33      7.16 o
  -5   6  20       19.76       16.28      7.67 o
  -4   6  20        3.92        0.99      6.42 o
  -3   6  20      119.80      105.25     15.50 o
  -2   6  20        9.55        7.02      7.42 o
  -1   6  20       29.95       30.87      9.25 o
   0   6  20       14.01        5.17      7.57 o
   1   6  20       30.28       48.79      9.05 o
   2   6  20        9.78        0.91      5.63 o
   3   6  20      118.63      120.20     11.24 o
   4   6  20        4.24        2.56      8.29 o
   5   6  20       19.64       30.94     10.68 o
   6   6  20       17.52       29.08     16.29 o
   7   6  20        1.70       14.80     16.86 o
   8   6  20        1.87        5.56     17.34 o
  -7   7  20       11.81        3.85     14.76 o
  -6   7  20       10.63        2.97      7.15 o
  -5   7  20      116.02      103.40     11.95 o
  -4   7  20        4.57       -1.47      6.49 o
  -3   7  20       55.39       64.84     10.01 o
  -2   7  20       81.49       97.37     15.42 o
  -1   7  20        8.68       14.22      7.98 o
   0   7  20      161.10      176.80     32.52 o
   1   7  20        8.63       -1.34      5.78 o
   2   7  20       81.88       77.79     12.46 o
   3   7  20       53.29       72.90     13.01 o
   4   7  20        4.34        1.90      9.09 o
   5   7  20      115.13      131.03     24.96 o
   6   7  20       10.62       19.36     17.08 o
   7   7  20       11.65      -10.20     15.28 o
  -7   8  20       10.78        7.97     14.98 o
  -6   8  20       20.20       23.45      8.60 o
  -5   8  20       11.04        4.66      7.67 o
  -4   8  20        4.81        2.86      7.47 o
  -3   8  20       47.77       53.10      9.59 o
  -2   8  20       21.02       22.71      9.64 o
  -1   8  20      158.77      184.43     16.88 o
   0   8  20       25.70       26.21      9.55 o
   1   8  20      157.74      181.80     13.23 o
   2   8  20       21.26       12.37      9.07 o
   3   8  20       46.73       49.52     12.07 o
   4   8  20        5.08       -0.83     14.45 o
   5   8  20       10.89        4.20     16.60 o
   6   8  20       19.45       19.88     18.65 o
   7   8  20       10.59        3.15     16.29 o
  -6   9  20       53.72       34.90     16.77 o
  -5   9  20       16.98        7.24      8.57 o
  -4   9  20       21.88       16.94      8.36 o
  -3   9  20       29.67       27.72      8.58 o
  -2   9  20       34.20       24.50     10.20 o
  -1   9  20       10.96       25.28      9.57 o
   0   9  20       19.38       27.53      9.93 o
   1   9  20       11.69       18.33      9.58 o
   2   9  20       35.06       34.56     12.06 o
   3   9  20       29.63       21.46     15.72 o
   4   9  20       21.50       10.33     15.15 o
   5   9  20       16.81       -2.71     15.06 o
   6   9  20       53.86       41.95     21.06 o
  -6  10  20        3.64       17.78     16.03 o
  -5  10  20        0.53       -4.67      9.28 o
  -4  10  20        9.07       -3.61     12.85 o
  -3  10  20       17.40       12.31     16.40 o
  -2  10  20       20.00       26.62     10.74 o
  -1  10  20       14.05       18.84     12.55 o
   0  10  20       40.58       40.01     10.87 o
   1  10  20       13.65        0.96     14.01 o
   2  10  20       19.74        0.13     10.86 o
   3  10  20       17.91       19.75     14.93 o
   4  10  20        9.26        8.41     15.59 o
   5  10  20        0.59       -2.36     16.07 o
   6  10  20        3.53        6.96     18.17 o
  -4  11  20       48.86       68.84     19.66 o
  -3  11  20       27.63       21.62     14.23 o
  -2  11  20       12.45       13.10     12.46 o
  -1  11  20       10.78       28.55     10.89 o
   0  11  20       75.73       84.91     21.77 o
   2  11  20       12.43       -1.53     13.05 o
   3  11  20       27.55       18.61     15.24 o
   4  11  20       48.68       54.52     19.45 o
   5  11  20       22.85       42.08     20.58 o
  -3  12  20        3.77        9.98     10.66 o
  -2  12  20       29.84       25.61     11.75 o
  -1  12  20        7.00      -13.66     14.54 o
   2  12  20       30.46       44.67     19.01 o
   3  12  20        3.66       10.12     15.20 o
   4  12  20       15.64        2.01     15.55 o
  -2  13  20        8.34       11.43     17.34 o
   2  13  20        7.94       11.78     16.20 o
   1   0  21      136.88      141.86     14.74 o
   2   0  21      149.30      139.20     14.49 o
   3   0  21      129.74      145.13     15.13 o
   4   0  21        0.07       11.66      9.00 o
   5   0  21        7.45        5.19      8.01 o
   6   0  21       19.37       15.72      7.47 o
   7   0  21        2.72        0.26      6.07 o
   8   0  21        1.68        2.58      9.15 o
  -8   1  21        4.90        4.28      6.33 o
  -7   1  21       22.97       12.12      7.28 o
  -6   1  21       62.76       63.46      9.95 o
  -5   1  21       26.26       42.89     11.78 o
  -4   1  21       38.59       55.60     11.21 o
  -3   1  21       29.59       55.60     10.85 o
  -2   1  21       15.70       12.96      7.65 o
  -1   1  21       15.86       -5.49      6.61 o
   0   1  21       89.41       94.58     12.65 o
   1   1  21       16.78       21.41      8.45 o
   2   1  21       14.24       16.43      6.49 o
   3   1  21       31.08       30.95      7.87 o
   4   1  21       37.00       41.77      9.39 o
   5   1  21       26.29       21.47     11.27 o
   6   1  21       61.04       46.11      9.52 o
   7   1  21       23.08       40.20      9.46 o
   8   1  21        4.75       -9.47      9.87 o
  -8   2  21        5.28        8.97      8.79 o
  -7   2  21       15.05        9.62      7.91 o
  -6   2  21       72.55       68.40     10.32 o
  -5   2  21        6.68       15.23     13.99 o
  -4   2  21       15.64        7.04     15.06 o
  -3   2  21      156.79      161.18     15.91 o
  -2   2  21       63.49       48.48      9.75 o
  -1   2  21       18.84       29.72      8.48 o
   0   2  21        0.01        6.04     10.49 o
   1   2  21       19.07       20.12      7.05 o
   2   2  21       64.27       65.61      9.80 o
   3   2  21      158.27      157.75     22.59 o
   4   2  21       16.18       15.12      7.01 o
   5   2  21        6.20        2.94      6.56 o
   6   2  21       72.27       85.47     11.01 o
   7   2  21       14.47       16.48      9.77 o
   8   2  21        5.13       -6.13     15.33 o
  -8   3  21        8.65        5.78     15.06 o
  -7   3  21       10.08       10.71      7.77 o
  -6   3  21       22.70       14.84      8.77 o
  -5   3  21       59.91       74.22     10.40 o
  -4   3  21       23.39       33.35      9.86 o
  -3   3  21      163.22      183.06     16.52 o
  -2   3  21       64.19       53.82     10.39 o
  -1   3  21       75.62       81.45     12.07 o
   0   3  21       27.34       31.36      9.59 o
   1   3  21       75.79       69.35      9.44 o
   2   3  21       63.48       60.69     12.96 o
   3   3  21      165.51      145.52     12.37 o
   4   3  21       24.04       33.74      8.26 o
   5   3  21       61.47       82.26     17.94 o
   6   3  21       23.07        6.69      9.13 o
   7   3  21       10.34       11.33     10.16 o
   8   3  21        9.07      -11.21     14.76 o
  -8   4  21        1.35       -0.53     14.93 o
  -7   4  21        2.54       -0.23      8.68 o
  -6   4  21       22.94       15.96      7.96 o
  -5   4  21       65.59       67.28     10.43 o
  -4   4  21      142.36      143.66     17.43 o
  -3   4  21       90.24      106.40     13.81 o
  -2   4  21        6.97        6.05      7.31 o
  -1   4  21        7.96       12.77      7.83 o
   0   4  21       53.75       67.43     23.95 o
   1   4  21        7.53       -1.21      5.74 o
   2   4  21        7.05       -2.05      5.68 o
   3   4  21       90.08      103.77     11.23 o
   4   4  21      144.43      139.45     12.55 o
   5   4  21       64.93       71.54     10.25 o
   6   4  21       23.39       23.94     11.18 o
   7   4  21        2.46       -8.23     14.10 o
   8   4  21        1.32      -15.11     15.11 o
  -7   5  21        1.03       -3.33     15.02 o
  -6   5  21        1.26       -6.39      6.39 o
  -5   5  21       47.07       49.18      9.56 o
  -4   5  21       39.28       49.51     17.34 o
  -3   5  21       72.49      111.89     14.73 o
  -2   5  21       74.54       64.04     11.74 o
  -1   5  21       39.73       34.08      9.73 o
   0   5  21       53.09       56.26     10.90 o
   1   5  21       40.31       56.08      8.72 o
   2   5  21       72.41       89.41     10.50 o
   3   5  21       72.51       81.08     15.44 o
   4   5  21       38.72       32.38      8.33 o
   5   5  21       46.49       49.49     12.11 o
   6   5  21        1.51       17.82     15.06 o
   7   5  21        0.95       -1.40     14.71 o
  -7   6  21        2.00        3.28     14.36 o
  -6   6  21        5.85       -6.77      7.94 o
  -5   6  21       13.70       -6.24      6.24 o
  -4   6  21       26.73       20.49      8.13 o
  -3   6  21       49.82       51.55     15.04 o
  -2   6  21       17.68       33.12     10.16 o
  -1   6  21       25.91       27.83      9.08 o
   0   6  21       28.80       21.39     10.79 o
   1   6  21       26.22       22.73      8.62 o
   2   6  21       18.12       13.07      7.93 o
   3   6  21       49.45       48.99      9.19 o
   4   6  21       26.26       37.26     11.43 o
   5   6  21       13.88       15.20      9.32 o
   6   6  21        6.08        4.99     15.24 o
   7   6  21        2.07       19.75     17.78 o
  -7   7  21        2.16       -6.00     12.70 o
  -6   7  21        5.46       -3.81     12.96 o
  -5   7  21       16.16        8.94      9.50 o
  -4   7  21       41.33       77.09     14.00 o
  -3   7  21       12.04       11.32      9.40 o
  -2   7  21        2.73       11.25      8.55 o
  -1   7  21      106.86      111.41     17.78 o
   0   7  21       10.58        6.94     11.10 o
   1   7  21      106.73      148.54     15.22 o
   2   7  21        2.41        5.35      6.42 o
   3   7  21       11.10       17.95     11.98 o
   4   7  21       40.18       52.06     12.52 o
   5   7  21       16.28       15.59     16.29 o
   6   7  21        5.70        0.96     15.11 o
   7   7  21        1.98        5.21     18.00 o
  -6   8  21       33.45       26.76     16.82 o
  -5   8  21       15.83       21.69      9.12 o
  -4   8  21       26.40       21.15      8.65 o
  -3   8  21       31.91       31.38     10.68 o
  -2   8  21       32.79       26.04     10.39 o
  -1   8  21      188.15      190.42     17.56 o
   0   8  21       24.43       18.34     15.74 o
   1   8  21      188.39      196.25     16.74 o
   2   8  21       32.37       29.83     10.62 o
   3   8  21       32.24       20.24     10.16 o
   4   8  21       26.41       20.80     16.90 o
   5   8  21       15.76       -9.94     15.42 o
   6   8  21       33.42       17.03     18.57 o
  -6   9  21        2.51      -13.80     13.80 o
  -5   9  21       18.88       20.28     16.90 o
  -4   9  21        0.58        1.94      7.91 o
  -3   9  21       42.41       56.03     13.01 o
  -2   9  21        4.02        5.21      8.70 o
  -1   9  21       32.59       19.91     10.08 o
   0   9  21        2.89        5.59      8.17 o
   1   9  21       33.77       37.27     15.90 o
   2   9  21        3.91       -9.49     12.92 o
   3   9  21       42.51       24.30     15.77 o
   4   9  21        0.48        3.11     13.88 o
   5   9  21       19.21       32.49     18.61 o
   6   9  21        2.51       -9.11     13.66 o
  -5  10  21        5.36       -7.40     13.40 o
  -4  10  21       10.02      -11.87     11.87 o
  -3  10  21        0.44       12.39     10.69 o
  -2  10  21        1.10        4.12      9.46 o
  -1  10  21       14.11       22.08     10.32 o
   0  10  21        9.58        0.83     14.19 o
   1  10  21       13.90       12.66     15.94 o
   2  10  21        1.29       13.31     14.67 o
   3  10  21        0.44       10.64     14.76 o
   4  10  21       10.19       24.13     18.30 o
   5  10  21        5.42       -5.17     16.12 o
  -3  11  21        4.48      -11.04     11.04 o
  -2  11  21       52.25       60.75     13.74 o
  -1  11  21        1.02       -9.42     13.93 o
   0  11  21        1.54       -0.96     14.76 o
   2  11  21       51.78       42.39     17.87 o
   3  11  21        4.50        1.09     14.10 o
   4  11  21       14.71       20.80     17.69 o
  -2  12  21       23.35        6.76     22.38 o
  -1  12  21        5.57      -13.58     13.58 o
   2  12  21       22.96       20.84     17.03 o
   3  12  21       11.89       -7.36     14.67 o
   0   0  22        9.74       18.74     10.99 o
   1   0  22        2.71       -0.47      6.93 o
   2   0  22       23.30        9.48      7.80 o
   3   0  22        0.59        0.26      7.17 o
   4   0  22        2.86        1.85      6.41 o
   5   0  22       13.77       29.59      8.55 o
   6   0  22       20.42       11.77      7.85 o
   7   0  22        0.45       -5.84      9.44 o
   8   0  22        2.08      -12.39     13.53 o
  -8   1  22        7.00        1.84      9.09 o
  -7   1  22       17.96       19.92      7.73 o
  -6   1  22       37.39       24.49      9.93 o
  -5   1  22       31.43       27.74      9.84 o
  -4   1  22       29.87       16.15     10.58 o
  -3   1  22       60.72       69.16     11.99 o
  -2   1  22       25.28       21.77      8.46 o
  -1   1  22       17.31       20.70      9.74 o
   0   1  22      169.84      164.08     19.32 o
   1   1  22       17.36       18.96      6.85 o
   2   1  22       26.07       14.75      7.03 o
   3   1  22       61.20       54.77      9.01 o
   4   1  22       28.62       30.38      9.30 o
   5   1  22       31.99       44.81      8.94 o
   6   1  22       36.84       56.92     10.46 o
   7   1  22       17.57       15.62      8.27 o
   8   1  22        6.92       -6.53     14.10 o
  -7   2  22       11.72        2.40      8.24 o
  -6   2  22        9.76       14.05      9.48 o
  -5   2  22       22.86       15.28      9.36 o
  -4   2  22        1.44      -12.06     12.57 o
  -3   2  22       47.16       46.20     10.64 o
  -2   2  22        1.94       -0.87      6.84 o
  -1   2  22       21.53       22.23      8.14 o
   0   2  22       10.10       -3.90     12.72 o
   1   2  22       20.74       15.24      7.02 o
   2   2  22        2.18        3.68      6.07 o
   3   2  22       47.19       54.07      9.23 o
   4   2  22        1.28        2.37      6.37 o
   5   2  22       22.66       14.82     10.57 o
   6   2  22        9.32       11.80      7.54 o
   7   2  22       11.39        9.46     18.66 o
  -7   3  22       11.85        0.09      8.76 o
  -6   3  22       23.56       20.98      8.20 o
  -5   3  22       11.43       10.27      8.63 o
  -4   3  22       97.95       76.71     14.43 o
  -3   3  22       19.65       16.46      8.32 o
  -2   3  22      214.81      223.81     17.88 o
  -1   3  22       27.30       26.12      9.32 o
   0   3  22       39.92       57.63     15.07 o
   1   3  22       26.80       30.76     16.77 o
   2   3  22      214.59      250.33     26.45 o
   3   3  22       19.60       25.40      7.68 o
   4   3  22       99.60       88.92     10.95 o
   5   3  22       10.92        9.86      7.30 o
   6   3  22       24.14       17.00     10.35 o
   7   3  22       12.00       -4.17     12.94 o
  -7   4  22        4.20      -12.39     12.39 o
  -6   4  22        0.18        5.56      7.37 o
  -5   4  22        4.47       14.47      9.01 o
  -4   4  22        1.13       -5.84      7.14 o
  -3   4  22       22.34       38.55     10.16 o
  -2   4  22        8.59       12.55     10.25 o
  -1   4  22       18.28       24.54      8.58 o
   0   4  22       10.10        2.69      7.01 o
   1   4  22       18.42       17.52     12.00 o
   2   4  22        8.32        6.32      6.57 o
   3   4  22       22.04       18.94      7.81 o
   4   4  22        1.27        5.26      6.81 o
   5   4  22        4.70       12.73      9.13 o
   6   4  22        0.20        9.36      9.73 o
   7   4  22        3.96        7.23     15.33 o
  -7   5  22        5.24        2.89     14.76 o
  -6   5  22       11.94       18.03      8.88 o
  -5   5  22       43.83       53.68      9.83 o
  -4   5  22       17.03       18.15      9.17 o
  -3   5  22       32.84       52.29     11.92 o
  -2   5  22       92.84      122.47     14.98 o
  -1   5  22       80.84       77.04     16.99 o
   0   5  22       77.69       59.45     11.75 o
   1   5  22       77.78       91.14     12.80 o
   2   5  22       93.69      115.06     11.57 o
   3   5  22       32.16       29.19      7.79 o
   4   5  22       17.58       18.06      7.59 o
   5   5  22       42.03       46.50     12.23 o
   6   5  22       12.12        6.09     15.94 o
   7   5  22        5.20       20.63     19.09 o
  -7   6  22        4.53      -13.62     13.62 o
  -6   6  22       15.38       -2.23     14.54 o
  -5   6  22       13.54        5.33      7.71 o
  -4   6  22       59.96       33.64     14.43 o
  -3   6  22       60.16       60.96     12.56 o
  -2   6  22        3.78        2.44      8.27 o
  -1   6  22        2.12        7.02      8.20 o
   0   6  22       19.25       10.55     13.01 o
   1   6  22        2.15        7.81      7.24 o
   2   6  22        3.66        9.24      7.13 o
   3   6  22       60.45       83.72     11.34 o
   4   6  22       60.40       79.72     14.59 o
   5   6  22       13.87       -6.04     14.01 o
   6   6  22       15.48       36.48     20.93 o
   7   6  22        4.72        2.58     18.39 o
  -6   7  22       11.72        2.54     15.85 o
  -5   7  22        1.59        1.21      6.99 o
  -4   7  22        5.39        1.23      8.83 o
  -3   7  22        8.41       14.54      9.85 o
  -2   7  22       16.50       33.74     21.11 o
  -1   7  22        0.94       -3.20     11.21 o
   0   7  22        9.27        5.70      8.79 o
   1   7  22        1.08       -1.12      7.01 o
   2   7  22       15.43       23.91      7.95 o
   3   7  22        9.17       17.95      9.69 o
   4   7  22        4.95        2.75      9.06 o
   5   7  22        1.62       -3.11     14.41 o
   6   7  22       11.50       33.11     20.93 o
  -6   8  22        6.10        5.61     16.47 o
  -5   8  22        0.07        0.79     13.84 o
  -4   8  22        8.68        1.00      7.85 o
  -3   8  22       13.47       17.01      9.43 o
  -2   8  22       57.78       61.07     13.00 o
  -1   8  22        2.09        3.70      8.41 o
   0   8  22       68.86       44.57     11.74 o
   1   8  22        2.04        4.78      8.04 o
   2   8  22       58.74       34.35     17.10 o
   3   8  22       13.48        2.21     10.09 o
   4   8  22        8.57       10.25     16.47 o
   5   8  22        0.06        2.15     15.37 o
   6   8  22        6.25       -9.11     17.04 o
  -5   9  22       25.03       26.14     18.30 o
  -4   9  22       48.86       60.10     17.21 o
  -3   9  22        9.51        9.33     10.43 o
  -2   9  22       20.30       15.17      9.99 o
  -1   9  22       34.00       23.08     10.62 o
   0   9  22       43.58       59.31     12.75 o
   1   9  22       34.97       45.15     16.82 o
   2   9  22       20.67       -0.26     15.79 o
   3   9  22        8.84       16.73     15.33 o
   4   9  22       49.06       30.92     18.35 o
   5   9  22       25.31       26.76     18.35 o
  -3  10  22        7.06       16.68     15.41 o
  -2  10  22       17.04        9.46     12.48 o
  -1  10  22        6.82       19.40     11.50 o
   0  10  22        1.94      -12.13     13.71 o
   1  10  22        7.00       -1.66     14.54 o
   2  10  22       17.23        5.74     14.10 o
   3  10  22        6.74        6.96     15.59 o
   4  10  22       13.19       22.38     17.34 o
  -2  11  22        4.09        4.20     13.71 o
  -1  11  22        0.38       -6.79     14.89 o
   0  11  22        0.46       10.68     15.72 o
   3  11  22       10.07       20.89     16.60 o
   1   0  23      140.23      163.78     16.69 o
   2   0  23        5.49        7.04      6.44 o
   3   0  23       34.41       26.71      7.74 o
   4   0  23        4.38        9.45      7.26 o
   5   0  23       13.96        6.97      6.88 o
   6   0  23        4.07       -0.30      7.72 o
   7   0  23        4.57       -3.74      9.76 o
  -7   1  23       16.72       20.79     10.81 o
  -6   1  23       14.96        9.23      8.02 o
  -5   1  23       17.43       16.42     17.01 o
  -4   1  23       66.37       57.89     12.32 o
  -3   1  23       38.36       49.28     11.76 o
  -2   1  23       37.71       52.20     12.79 o
  -1   1  23        7.19        3.22      7.18 o
   0   1  23       23.03       13.02      7.95 o
   1   1  23        7.32        4.08     11.43 o
   2   1  23       38.20       42.48      8.84 o
   3   1  23       38.44       45.12      9.11 o
   4   1  23       67.98       69.35     10.83 o
   5   1  23       17.03        6.00      8.27 o
   6   1  23       15.42       18.65      8.35 o
   7   1  23       16.24       25.62     18.65 o
  -6   2  23        0.35       -6.42      8.18 o
  -5   2  23        4.58        8.89     13.95 o
  -4   2  23        8.21       -2.69      8.21 o
  -3   2  23       67.81       72.92     12.62 o
  -2   2  23       76.55       90.60     18.30 o
  -1   2  23        7.67        8.92      7.74 o
   0   2  23       10.41       -1.40     10.97 o
   1   2  23        7.62        4.21      8.17 o
   2   2  23       76.32       93.72     13.32 o
   3   2  23       66.49       71.44     10.13 o
   4   2  23        8.42       19.07      7.65 o
   5   2  23        4.34       14.75      7.54 o
   6   2  23        0.37       -2.39      7.45 o
   7   2  23        0.72       -4.51     10.08 o
  -7   3  23        2.47      -14.36     14.36 o
  -6   3  23        0.99        0.83     12.39 o
  -5   3  23       24.64       23.01      9.88 o
  -4   3  23        8.10       -5.39      7.29 o
  -3   3  23       20.13       42.81     10.63 o
  -2   3  23       26.68       28.02      9.53 o
  -1   3  23      125.94      127.97     15.15 o
   0   3  23        0.74        4.30      8.12 o
   1   3  23      122.98      112.59     19.73 o
   2   3  23       27.40       30.17      8.15 o
   3   3  23       20.45       18.07      7.66 o
   4   3  23        7.87       -3.26      6.52 o
   5   3  23       25.28       26.17      8.58 o
   6   3  23        1.04       -1.61      9.08 o
   7   3  23        2.48        0.98     10.80 o
  -6   4  23       20.26       26.32     17.47 o
  -5   4  23       20.77        8.66     11.82 o
  -4   4  23       41.98       45.49     11.09 o
  -3   4  23       29.97       29.07     11.69 o
  -2   4  23       13.49        1.18     17.23 o
  -1   4  23       26.96       22.90     22.33 o
   0   4  23       76.54      105.67     14.43 o
   1   4  23       27.14       29.58      9.86 o
   2   4  23       13.25        2.77      6.73 o
   3   4  23       30.13       13.78      7.79 o
   4   4  23       41.17       47.05      9.72 o
   5   4  23       20.52       26.17     19.66 o
   6   4  23       20.07        5.64      9.66 o
  -6   5  23        8.25        0.13     15.06 o
  -5   5  23        4.71       11.67      9.23 o
  -4   5  23       22.31       17.57      9.92 o
  -3   5  23        2.49       -9.17      9.17 o
  -2   5  23       12.24       27.56     11.36 o
  -1   5  23        8.96        6.52     14.67 o
   0   5  23        0.64        4.91      8.08 o
   1   5  23        8.85       -9.92     14.69 o
   2   5  23       12.82       13.43      7.09 o
   3   5  23        2.73        4.23      6.71 o
   4   5  23       21.17       28.53     11.24 o
   5   5  23        4.94        6.43      9.87 o
   6   5  23        8.73       17.69     18.48 o
  -6   6  23        7.54      -12.66     13.05 o
  -4   6  23        1.15       11.09      9.44 o
  -3   6  23       31.29       45.96     12.49 o
  -2   6  23        3.71       -0.41      8.37 o
  -1   6  23        3.02        0.64     11.12 o
   0   6  23      113.50      108.17     14.82 o
   1   6  23        3.01        5.83      7.63 o
   2   6  23        3.64        8.76      7.06 o
   3   6  23       31.34       28.65      8.43 o
   4   6  23        1.21       -4.86      8.74 o
   5   6  23        3.08        7.75     17.25 o
   6   6  23        7.91       -7.88     17.74 o
  -5   7  23        9.93       21.46     18.17 o
  -4   7  23       14.03       11.49      9.62 o
  -3   7  23       33.60       39.01     12.57 o
  -2   7  23       46.79       41.35     11.24 o
  -1   7  23        2.25       -6.92      7.26 o
   0   7  23        4.20       24.50     16.99 o
   1   7  23        1.86       -1.89      8.27 o
   2   7  23       47.70       43.45     11.22 o
   3   7  23       33.94       35.91     11.61 o
   4   7  23       14.76       -1.43      9.41 o
   5   7  23        9.93        6.00     16.77 o
  -5   8  23        3.80        2.28     16.16 o
  -3   8  23       66.90       96.77     24.90 o
  -2   8  23       20.85       34.53     11.88 o
  -1   8  23        0.46        9.63      9.10 o
   0   8  23       24.04       20.34     10.31 o
   1   8  23        0.42        1.99     15.63 o
   2   8  23       21.09       29.78     16.77 o
   3   8  23       66.44       52.18     20.25 o
   4   8  23        2.38      -13.66     13.66 o
   5   8  23        3.90       -4.86     17.34 o
  -3   9  23       35.91       30.65     16.77 o
  -2   9  23       39.11       57.48     14.19 o
  -1   9  23      102.07      135.37     19.44 o
   0   9  23        4.80       15.38     10.36 o
   1   9  23      101.62      135.67     24.66 o
   2   9  23       39.22       42.43     19.01 o
   3   9  23       36.46       27.94     17.30 o
   4   9  23        3.28       11.04     15.46 o
  -2  10  23       21.05       12.04     15.20 o
  -1  10  23        1.58       -8.54     24.37 o
   0  10  23       23.61       36.70     20.63 o
   1  10  23        1.60       23.03     16.25 o
   3  10  23        0.11       -6.61     12.88 o
   0  11  23       14.48       18.13     17.74 o
   0   0  24       26.40       25.49     12.74 o
   1   0  24        8.71       -6.45      6.45 o
   2   0  24        2.56       -0.02      5.95 o
   3   0  24       15.31       16.66      8.03 o
   4   0  24       12.41       17.97      8.56 o
   5   0  24       20.68       28.03     10.09 o
   6   0  24        0.14       -8.87      8.87 o
  -6   1  24        4.09       12.80     20.82 o
  -5   1  24        9.46        7.74      8.97 o
  -4   1  24        9.95       18.55      9.97 o
  -3   1  24        4.72       -3.58      8.05 o
  -2   1  24       71.32      103.30     14.70 o
  -1   1  24      107.18      157.44     16.73 o
   0   1  24      110.89      115.62     14.67 o
   1   1  24      107.88      134.88     15.87 o
   2   1  24       71.26       82.84     11.59 o
   3   1  24        4.16        9.68      7.25 o
   4   1  24       10.49        5.74      7.44 o
   5   1  24        9.75        8.15      7.89 o
   6   1  24        4.12        6.21     10.47 o
  -5   2  24       24.45       14.26      9.95 o
  -4   2  24       66.38       76.06     15.00 o
  -3   2  24        8.03        5.60      8.94 o
  -2   2  24       21.26       31.55      9.77 o
  -1   2  24       64.22       89.87     31.55 o
   0   2  24       10.34       57.38     11.55 o
   1   2  24       64.25       94.84     23.52 o
   2   2  24       20.97       21.88     10.11 o
   3   2  24        8.04       20.94      7.83 o
   4   2  24       65.94       72.74     11.03 o
   5   2  24       24.71       41.27      9.75 o
   6   2  24        7.46       11.70      8.35 o
  -5   3  24       11.24       -7.71     12.39 o
  -4   3  24       10.27        9.10      9.84 o
  -3   3  24       21.16       20.24      9.30 o
  -2   3  24       30.86       36.81     19.20 o
  -1   3  24       13.42       13.82     13.31 o
   0   3  24        0.01       14.34      9.47 o
   1   3  24       13.62        4.28      9.35 o
   2   3  24       29.38       40.55      9.15 o
   3   3  24       21.59       28.82      8.65 o
   4   3  24       10.79        8.54     10.61 o
   5   3  24       11.18       10.79      8.14 o
   6   3  24        3.04       -0.84     12.81 o
  -4   4  24        8.85       -1.73      7.66 o
  -3   4  24       20.04       21.13     11.60 o
  -2   4  24       13.69       17.33      9.79 o
  -1   4  24       26.99       39.79     20.30 o
   0   4  24        9.79       13.46      8.60 o
   1   4  24       26.52       39.25     22.95 o
   2   4  24       13.42       10.22     14.12 o
   3   4  24       19.70        5.98      7.30 o
   4   4  24        8.53       24.08     11.38 o
   5   4  24       18.61       18.39     11.36 o
   6   4  24        2.60       -0.83     12.77 o
  -4   5  24        2.60        4.38      8.80 o
  -3   5  24        2.65        0.73      8.67 o
  -2   5  24        1.06        3.93      8.60 o
  -1   5  24       81.28       93.17     14.49 o
   0   5  24       70.61       99.53     14.94 o
   1   5  24       84.29      106.76     15.08 o
   2   5  24        1.15        6.03      8.65 o
   3   5  24        2.75        2.83     10.42 o
   4   5  24        2.75       10.86     10.15 o
   5   5  24        6.70       23.27     11.54 o
  -3   6  24       22.04       12.07     10.25 o
  -2   6  24       19.98       13.63     10.26 o
  -1   6  24       14.86       12.98     15.79 o
   0   6  24       27.68       22.76     11.28 o
   1   6  24       14.82       26.02     15.39 o
   2   6  24       20.29       11.37      8.78 o
   3   6  24       22.39       20.97     10.73 o
   4   6  24       36.50       33.35     11.96 o
   5   6  24        3.16        0.00     16.77 o
  -3   7  24        1.25        6.96     13.14 o
  -2   7  24        0.87       -0.48     21.26 o
  -1   7  24        3.96        5.97      9.26 o
   0   7  24        4.63       18.19     10.20 o
   1   7  24        4.29        5.31      8.92 o
   2   7  24        1.09       13.72     11.08 o
   3   7  24        1.10       10.33     15.63 o
   4   7  24       30.14       15.40     11.86 o
  -2   8  24        7.75        3.50     13.49 o
  -1   8  24        0.19       -1.37      9.60 o
   0   8  24        1.53        6.05      9.09 o
   1   8  24        0.17       -5.37     21.35 o
   2   8  24        7.55        9.63     14.36 o
   3   8  24       28.60       24.90     18.76 o
   4   8  24        6.21        2.32     17.60 o
  -1   9  24       10.73       20.01     14.89 o
   0   9  24       72.80       76.98     14.21 o
   1   9  24       10.96       12.70     14.89 o
   2   9  24        7.06       14.76     15.90 o
   3   9  24       69.64       44.19     20.45 o
   1   0  25       10.83       21.56      9.51 o
   2   0  25       19.74       30.67     10.79 o
   3   0  25        7.30        7.92      9.34 o
   4   0  25       38.96       46.99     13.44 o
   5   0  25        9.05       18.40     10.72 o
  -5   1  25       13.32       21.02     15.41 o
  -4   1  25       24.12       17.78      8.88 o
  -3   1  25        9.96        8.08      9.32 o
  -2   1  25       18.61       10.42      9.32 o
  -1   1  25      115.65      149.00     17.08 o
   0   1  25       28.39       20.47      9.46 o
   1   1  25      115.84      120.55     15.81 o
   2   1  25       18.12       29.84     15.87 o
   3   1  25       10.42        4.37      7.34 o
   4   1  25       23.10       29.97     11.66 o
   5   1  25       13.78       18.22     10.80 o
  -4   2  25       22.50       30.87     11.34 o
  -3   2  25       14.87       -0.84      8.47 o
  -2   2  25       10.32       16.87      9.02 o
  -1   2  25       11.89       -4.51     10.58 o
   0   2  25        0.79        8.24      8.37 o
   1   2  25       11.99       11.78      8.79 o
   2   2  25       10.37        8.44      8.94 o
   3   2  25       15.14       15.20      8.32 o
   4   2  25       22.77       23.10      8.88 o
   5   2  25       60.77       62.24     13.84 o
  -3   3  25        0.67        4.72      9.19 o
  -2   3  25        5.19       15.76     10.31 o
  -1   3  25        0.37        6.95      9.59 o
   0   3  25        4.55       12.74      8.67 o
   1   3  25        0.33        5.37     13.82 o
   2   3  25        5.29       -9.03     13.75 o
   3   3  25        0.46        3.96      7.95 o
   4   3  25       15.44       17.94      8.80 o
   5   3  25        8.17       15.42     12.46 o
  -3   4  25       17.29       21.80     10.27 o
  -2   4  25       16.62       45.67     12.04 o
  -1   4  25        8.06       -0.61      8.27 o
   0   4  25        5.32        4.95      8.53 o
   1   4  25        7.99       28.28     10.50 o
   2   4  25       16.34       11.05      9.05 o
   3   4  25       17.31       11.05      8.28 o
   4   4  25        1.11       -1.21      7.96 o
   5   4  25        0.28      -14.76     14.76 o
  -2   5  25       18.23        8.84     10.57 o
  -1   5  25       28.72       20.89     10.81 o
   0   5  25       14.65       26.30     10.56 o
   1   5  25       28.74       26.77     10.04 o
   2   5  25       19.46       30.84     10.51 o
   3   5  25       14.63       17.30      8.23 o
   4   5  25       15.41       17.95     16.62 o
  -2   6  25       13.48       20.98     13.93 o
  -1   6  25        9.61        1.12      8.81 o
   0   6  25        4.35       14.92     10.22 o
   1   6  25        9.75       13.30      9.52 o
   2   6  25       13.55       16.92      9.49 o
   3   6  25        6.86       -4.07      9.60 o
   4   6  25        8.02       16.11     11.51 o
  -1   7  25       11.58       31.88     14.89 o
   0   7  25        2.23        1.59      9.68 o
   1   7  25       11.45       14.28     10.44 o
   2   7  25       19.89       36.48     17.43 o
   3   7  25       14.04       18.73     10.95 o
   0   8  25        8.51       38.75     16.29 o
   1   8  25        0.50       10.42     13.97 o
   0   0  26       10.28       24.44     14.28 o
   1   0  26        0.46        6.77      8.61 o
   2   0  26       26.38       33.32     11.61 o
   3   0  26        0.29        2.57      9.64 o
   4   0  26        0.13       -4.25     14.28 o
  -4   1  26       41.18       90.52     22.07 o
  -3   1  26       11.86       37.52     21.39 o
  -2   1  26        0.35       -2.55      8.23 o
  -1   1  26       33.92       46.29     12.47 o
   0   1  26        4.81       -1.53      7.79 o
   1   1  26       33.70       25.46     22.49 o
   2   1  26        0.35       15.43     10.21 o
   3   1  26       12.40        6.60     10.49 o
   4   1  26       41.94       39.76     19.57 o
  -2   2  26        8.15       13.83     13.14 o
  -1   2  26        7.05       10.66     15.87 o
   0   2  26       22.34       31.09     11.60 o
   1   2  26        7.03       19.39     10.44 o
   2   2  26        7.95       16.64      9.87 o
   3   2  26       33.16       43.88     12.26 o
   4   2  26       35.38       31.97     19.09 o
  -1   3  26        5.06        5.35      9.62 o
   0   3  26        8.43        6.03     10.84 o
   1   3  26        5.05        8.64      9.10 o
   2   3  26        4.37        8.76     12.28 o
   3   3  26        2.55       10.25     13.64 o
   4   3  26        1.01       11.26     12.59 o
  -1   4  26        0.04       -8.15     11.43 o
   0   4  26        2.71       10.69     10.08 o
   1   4  26        0.03        3.80      9.36 o
   2   4  26        4.71       12.31     11.82 o
   3   4  26       12.89       11.28     10.58 o
   4   4  26        0.40        6.93     20.74 o
   0   5  26        0.02       -4.60     11.82 o
   1   5  26       13.65       27.37     14.93 o
   2   5  26       12.27       29.43     13.93 o
   3   5  26        0.02        7.53     13.31 o
   1   6  26       12.20        4.82     12.31 o
   2   6  26        4.34       12.52     12.31 o
  -3   1  27        6.70       20.19     16.86 o
 
